# Supplementary material for: catena-Poly[[bis(pyridine)­lead(II)]bis(μ-penta­fluoro­benzene­thiol­ato)]
Source: Acta Crystallogr Sect E Struct Rep Online. 2011 May 7;67(Pt 6):m714. doi: 10.1107/S160053681101659X (PMC3120355; doi:10.1107/S160053681101659X)
Supplement: Supplementary file 1 [file e-67-0m714-sup1.cif]

##############################################################################
#                                                                            #
# This CIF contains the data in a paper accepted for publication in          #
# Acta Crystallographica Section E. It conforms to the requirements of       #
# Notes for Authors for Acta Crystallographica Section E, and has been       #
# peer reviewed under the auspices of the IUCr Commission on Journals.       #
#                                                                            #
# Full details of the Crystallographic Information File format               #
# are given in the paper "The Crystallographic Information File (CIF):       #
# a New Standard Archive File for Crystallography" by S. R. Hall, F. H.      #
# Allen and I. D. Brown [Acta Cryst. (1991), A47, 655-685].                  #
#                                                                            #
# The current version of the core CIF dictionary is obtainable from          #
# ftp://ftp.iucr.org/pub/cif_core.dic.                                       #
#                                                                            #
# Software is freely available for graphical display of the structure(s)     #
# in this CIF. For information consult the CIF software page                 #
# http://www.iucr.org/resources/cif/software.                                #
#                                                                            #
# This file may be used for bona fide research purposes within the           #
# scientific community so long as proper attribution is given to the journal # 
# article from which it was obtained.                                        #
#                                                                            #
##############################################################################
data_I
_audit_creation_method     SHELXL-97
_chemical_name_systematic
;
<i>catena</i>-Poly[[bis(pyridine)lead(II)]bis(\m-pentafluorobenzenethiolato)]
;
_chemical_name_common     ?
_chemical_formula_moiety     'C22 H10 F10 N2 Pb S2'
_chemical_formula_sum     'C22 H10 F10 N2 Pb S2'
_chemical_formula_iupac     '[Pb (C6 F5 S)2 C5 H5 N)2]'
_chemical_formula_weight     763.63
_chemical_melting_point     ?
_symmetry_cell_setting     monoclinic
_symmetry_space_group_name_H-M     'C 2/c'
_symmetry_space_group_name_Hall     '-C 2yc'
loop_
    _symmetry_equiv_pos_as_xyz
    'x, y, z'
    '-x, y, -z+1/2'
    'x+1/2, y+1/2, z'
    '-x+1/2, y+1/2, -z+1/2'
    '-x, -y, -z'
    'x, -y, z-1/2'
    '-x+1/2, -y+1/2, -z'
    'x+1/2, -y+1/2, z-1/2'
_cell_length_a     19.9288(19)
_cell_length_b     5.0416(5)
_cell_length_c     24.9155(19)
_cell_angle_alpha     90.00
_cell_angle_beta     111.339(3)
_cell_angle_gamma     90.00
_cell_volume     2331.7(4)
_cell_formula_units_Z     4
_cell_measurement_reflns_used     5261
_cell_measurement_theta_min     2.1945
_cell_measurement_theta_max     27.917
_cell_measurement_temperature     198.0(10)
_exptl_crystal_description     Parallelepiped
_exptl_crystal_colour     Colourless
_exptl_crystal_size_max     0.57
_exptl_crystal_size_mid     0.15
_exptl_crystal_size_min     0.10
_exptl_crystal_density_diffrn     2.175
_exptl_crystal_density_meas     ?
_exptl_crystal_density_method     'not measured'
_exptl_crystal_F_000     1440
_exptl_absorpt_coefficient_mu     7.510
_exptl_absorpt_correction_type     multi-scan
_exptl_absorpt_process_details     '(SADABS; Sheldrick, 2008a)'
_exptl_absorpt_correction_T_min     0.0986
_exptl_absorpt_correction_T_max     0.5205
_exptl_special_details
;
Crystal decay was monitored by repeating the initial 50 frames at the end of the
data collection and analyzing duplicate reflections.
FT---IR (cm^-1^): 669 w, 702 m, 750 m, 825 vw, 856 s, 972 s, 1001 m, 1153 w,
1215 w, 1263 vw, 1444 s, 1477 <i>versus</i>, 1510 s, 1595 m, 1608 vw, 2341 m,
2360 s. FT-Raman (cm^-1^): 74 s, 101 <i>versus</i>, 175 vw, 201 vw, 268
<i>versus</i>, 317 vw, 372 vw, 387 w, 444 vw, 513 m, 584 w, 859 m, 1003 s,
1032 m, 1277 vw, 1393 m, 1636 <i>versus</i>, 3069 m. NMR data
(thf-<i>d</i>~8~, p.p.m.): ^1^H NMR, \d = 7.36 (m, 4H, NC~5~<i>H</i>~5~), 7.77
(tt, 2H, ^3^<i>J</i> (^1^H-^1^H) = 8 Hz, ^4^<i>J</i> (^1^H-^1^H) = 2 Hz,
NC~5~<i>H</i>~5~), 8.67 (m, 4H, NC~5~<i>H</i>~5~); ^13^C{^1^H} NMR, \d = 115.8
(tm, ^2^<i>J</i> (^13^C-^19^F) = 22 Hz, S<i>C</i>~6~F~5~), 124.2 (s,
N<i>C</i>~5~H~5~), 136.7 (s, N<i>C</i>~5~H~5~), 137.1 (dm, ^1^<i>J</i>
(^13^C-^19^F) = 245 Hz, S<i>C</i>~6~F~5~), 137.7 (dm, ^1^<i>J</i>
(^13^C-^19^F) = 247 Hz, S<i>C</i>~6~F~5~), 148.4 (dm, ^1^<i>J</i>
(^13^C-^19^F) = 226 Hz, S<i>C</i>~6~F~5~), 149.4 (s, N<i>C</i>~5~H~5~); ^19^F
NMR, \d = -166.2 (m, SC~6~<i>F</i>~5~), -164.5 (m, SC~6~<i>F</i>~5~), -133.9
(m, SC~6~<i>F</i>~5~).
;
_diffrn_ambient_temperature     198.0(10)
_diffrn_radiation_type     MoK\a
_diffrn_radiation_wavelength     0.71073
_diffrn_radiation_monochromator     graphite
_diffrn_measurement_device_type     'Bruker SMART1000/P4'
_diffrn_measurement_method     '\f and \w'
_diffrn_detector_area_resol_mean     ?
_diffrn_reflns_number     6756
_diffrn_reflns_av_R_equivalents     0.0546
_diffrn_reflns_av_sigmaI/netI     0.0581
_diffrn_reflns_theta_min     4.19
_diffrn_reflns_theta_max     27.49
_diffrn_reflns_theta_full     25.00
_diffrn_measured_fraction_theta_max     0.960
_diffrn_measured_fraction_theta_full     0.982
_diffrn_reflns_limit_h_min     -25
_diffrn_reflns_limit_h_max     25
_diffrn_reflns_limit_k_min     -6
_diffrn_reflns_limit_k_max     6
_diffrn_reflns_limit_l_min     -30
_diffrn_reflns_limit_l_max     32
_diffrn_standards_number     0
_diffrn_standards_interval_count     0
_diffrn_standards_interval_time     0
_diffrn_standards_decay_%     0
_refine_special_details
;
Refinement of <i>F</i>^2^ against ALL reflections. The weighted <i>R</i>-factor
<i>wR</i> and goodness of fit <i>S</i> are based on <i>F</i>^2^, conventional
<i>R</i>-factors <i>R</i> are based on <i>F</i>, with <i>F</i> set to zero for
negative <i>F</i>^2^. The threshold expression of <i>F</i>^2^ >
\s(<i>F</i>^2^) is used only for calculating <i>R</i>-factors(gt) <i>etc</i>.
and is not relevant to the choice of reflections for refinement.
<i>R</i>-factors based on <i>F</i>^2^ are statistically about twice as large
as those based on <i>F</i>, and <i>R</i>- factors based on ALL data will be
even larger.
;
_reflns_number_total     2575
_reflns_number_gt     2421
_reflns_threshold_expression     I>2\s(I)
_refine_ls_structure_factor_coef     Fsqd
_refine_ls_matrix_type     full
_refine_ls_R_factor_all     0.0422
_refine_ls_R_factor_gt     0.0402
_refine_ls_wR_factor_gt     0.0956
_refine_ls_wR_factor_ref     0.0966
_refine_ls_goodness_of_fit_ref     1.055
_refine_ls_restrained_S_all     1.055
_refine_ls_number_reflns     2575
_refine_ls_number_parameters     168
_refine_ls_number_restraints     0
_refine_ls_hydrogen_treatment     constr
_refine_ls_weighting_scheme     calc
_refine_ls_weighting_details
                 'calc w=1/[\s^2^(Fo^2^)+(0.0608P)^2^] where P=(Fo^2^+2Fc^2^)/3'
_atom_sites_solution_hydrogens     geom
_atom_sites_solution_primary     direct
_atom_sites_solution_secondary     difmap
_refine_ls_shift/su_max     0.001
_refine_ls_shift/su_mean     0.000
_refine_diff_density_max     3.834
_refine_diff_density_min     -2.705
_refine_ls_extinction_method     none
_refine_ls_extinction_coef     ?
loop_
    _atom_type_symbol
    _atom_type_description
    _atom_type_scat_dispersion_real
    _atom_type_scat_dispersion_imag
    _atom_type_scat_source
    C C 0.0033 0.0016 'International Tables Vol C Tables 4.2.6.8 and 6.1.1.4'
    H H 0.0000 0.0000 'International Tables Vol C Tables 4.2.6.8 and 6.1.1.4'
    F F 0.0171 0.0103 'International Tables Vol C Tables 4.2.6.8 and 6.1.1.4'
    N N 0.0061 0.0033 'International Tables Vol C Tables 4.2.6.8 and 6.1.1.4'
    Pb Pb -3.3944 10.1111
                         'International Tables Vol C Tables 4.2.6.8 and 6.1.1.4'
    S S 0.1246 0.1234 'International Tables Vol C Tables 4.2.6.8 and 6.1.1.4'
_computing_data_collection     'SMART (Bruker, 1999)'
_computing_cell_refinement     'SAINT (Bruker, 2006)'
_computing_data_reduction     'SAINT (Bruker, 2006)'
_computing_structure_solution     'SHELXS97 (Sheldrick, 2008b)'
_computing_structure_refinement     'SHELXL97 (Sheldrick, 2008b)'
_computing_molecular_graphics     'SHELXTL (Sheldrick, 2008b)'
_computing_publication_material     'SHELXTL (Sheldrick, 2008b)'
loop_
    _atom_site_type_symbol
    _atom_site_label
    _atom_site_fract_x
    _atom_site_fract_y
    _atom_site_fract_z
    _atom_site_U_iso_or_equiv
    _atom_site_adp_type
    _atom_site_calc_flag
    _atom_site_refinement_flags
    _atom_site_occupancy
    _atom_site_symmetry_multiplicity
    _atom_site_disorder_assembly
    _atom_site_disorder_group
    Pb Pb 0.0000 0.57741(4) 0.2500 0.02457(12) Uani d S 1 2 . .
    S S1 -0.00240(9) 0.9584(2) 0.17593(6) 0.0308(3) Uani d . 1 1 . .
    F F2 -0.1488(2) 0.9328(7) 0.0811(2) 0.0491(11) Uani d . 1 1 . .
    F F3 -0.1937(2) 0.5959(8) -0.0085(2) 0.0643(15) Uani d . 1 1 . .
    F F4 -0.1038(2) 0.2260(7) -0.02233(17) 0.0513(10) Uani d . 1 1 . .
    F F5 0.03376(19) 0.1979(7) 0.05311(15) 0.0416(8) Uani d . 1 1 . .
    F F6 0.0806(2) 0.5350(7) 0.14221(17) 0.0404(8) Uani d . 1 1 . .
    N N1 0.1419(3) 0.5895(8) 0.2954(3) 0.0333(11) Uani d . 1 1 . .
    C C1 -0.0321(3) 0.7450(9) 0.1159(2) 0.0261(10) Uani d . 1 1 . .
    C C2 -0.1022(3) 0.7539(11) 0.0757(2) 0.0324(11) Uani d . 1 1 . .
    C C3 -0.1263(4) 0.5816(11) 0.0295(3) 0.0369(14) Uani d . 1 1 . .
    C C4 -0.0802(4) 0.3944(11) 0.0226(3) 0.0341(13) Uani d . 1 1 . .
    C C5 -0.0113(3) 0.3793(11) 0.0607(3) 0.0304(12) Uani d . 1 1 . .
    C C6 0.0123(3) 0.5558(9) 0.1063(3) 0.0278(11) Uani d . 1 1 . .
    C C7 0.1855(3) 0.7571(12) 0.2823(3) 0.0408(13) Uani d . 1 1 . .
    H H7 0.1652 0.8817 0.2534 0.049 Uiso calc R 1 1 . .
    C C8 0.2590(4) 0.7531(14) 0.3097(3) 0.0512(17) Uani d . 1 1 . .
    H H8 0.2880 0.8719 0.2994 0.061 Uiso calc R 1 1 . .
    C C9 0.2891(4) 0.5700(12) 0.3528(4) 0.052(2) Uani d . 1 1 . .
    H H9 0.3387 0.5646 0.3726 0.062 Uiso calc R 1 1 . .
    C C10 0.2453(4) 0.3984(13) 0.3659(4) 0.053(2) Uani d . 1 1 . .
    H H10 0.2645 0.2719 0.3946 0.063 Uiso calc R 1 1 . .
    C C11 0.1719(4) 0.4119(11) 0.3363(3) 0.0426(16) Uani d . 1 1 . .
    H H11 0.1423 0.2918 0.3455 0.051 Uiso calc R 1 1 . .
loop_
    _atom_site_aniso_label
    _atom_site_aniso_U_11
    _atom_site_aniso_U_22
    _atom_site_aniso_U_33
    _atom_site_aniso_U_12
    _atom_site_aniso_U_13
    _atom_site_aniso_U_23
    Pb 0.02186(16) 0.02276(15) 0.02304(18) 0.000 0.00096(12) 0.000
    S1 0.0382(8) 0.0238(6) 0.0243(7) -0.0012(5) 0.0040(6) -0.0011(5)
    F2 0.036(2) 0.054(2) 0.045(3) 0.0214(16) 0.0000(19) -0.0131(16)
    F3 0.031(2) 0.089(3) 0.052(3) 0.0185(19) -0.011(2) -0.030(2)
    F4 0.046(2) 0.055(2) 0.042(2) 0.0075(18) 0.0033(18) -0.0236(18)
    F5 0.0405(19) 0.0421(18) 0.042(2) 0.0155(16) 0.0150(17) -0.0039(15)
    F6 0.0235(17) 0.050(2) 0.038(2) 0.0079(15) -0.0006(16) -0.0015(16)
    N1 0.022(2) 0.034(2) 0.037(3) 0.0008(17) 0.003(2) 0.0018(18)
    C1 0.029(2) 0.023(2) 0.023(3) 0.001(2) 0.006(2) 0.0051(19)
    C2 0.028(2) 0.037(3) 0.029(3) 0.010(2) 0.006(2) -0.004(2)
    C3 0.027(3) 0.045(3) 0.029(3) 0.007(2) -0.002(3) -0.008(2)
    C4 0.034(3) 0.038(3) 0.027(3) 0.003(2) 0.008(3) -0.008(2)
    C5 0.031(3) 0.032(2) 0.029(3) 0.010(2) 0.012(3) 0.001(2)
    C6 0.023(3) 0.030(3) 0.026(3) 0.0005(19) 0.004(2) 0.0038(19)
    C7 0.033(3) 0.040(3) 0.041(4) -0.003(3) 0.005(3) 0.006(3)
    C8 0.033(3) 0.054(4) 0.061(5) -0.013(3) 0.010(3) 0.003(3)
    C9 0.027(3) 0.056(4) 0.061(5) -0.001(3) 0.003(3) -0.001(3)
    C10 0.039(4) 0.049(4) 0.051(5) 0.005(3) -0.005(4) 0.009(3)
    C11 0.032(3) 0.040(3) 0.047(4) -0.002(2) 0.005(3) 0.010(2)
_geom_special_details
;
All e.s.d.'s (except the e.s.d. in the dihedral angle between two l.s. planes)
are estimated using the full covariance matrix. The cell e.s.d.'s are taken
into account individually in the estimation of e.s.d.'s in distances, angles
and torsion angles; correlations between e.s.d.'s in cell parameters are only
used when they are defined by crystal symmetry. An approximate (isotropic)
treatment of cell e.s.d.'s is used for estimating e.s.d.'s involving l.s.
planes.
;
loop_
    _geom_bond_atom_site_label_1
    _geom_bond_atom_site_label_2
    _geom_bond_site_symmetry_2
    _geom_bond_distance
    _geom_bond_publ_flag
    Pb N1 . 2.636(5) ?
    Pb N1 2 2.636(5) ?
    Pb S1 2 2.6519(14) ?
    Pb S1 . 2.6519(14) ?
    S1 C1 . 1.761(5) ?
    F2 C2 . 1.336(6) ?
    F3 C3 . 1.334(8) ?
    F4 C4 . 1.345(7) ?
    F5 C5 . 1.342(6) ?
    F6 C6 . 1.334(7) ?
    N1 C11 . 1.326(8) ?
    N1 C7 . 1.335(8) ?
    C1 C6 . 1.379(8) ?
    C1 C2 . 1.392(7) ?
    C2 C3 . 1.382(8) ?
    C3 C4 . 1.371(8) ?
    C4 C5 . 1.359(9) ?
    C5 C6 . 1.384(8) ?
    C7 C8 . 1.373(8) ?
    C7 H7 . 0.9300 ?
    C8 C9 . 1.378(11) ?
    C8 H8 . 0.9300 ?
    C9 C10 . 1.350(12) ?
    C9 H9 . 0.9300 ?
    C10 C11 . 1.380(10) ?
    C10 H10 . 0.9300 ?
    C11 H11 . 0.9300 ?
loop_
    _geom_angle_atom_site_label_1
    _geom_angle_atom_site_label_2
    _geom_angle_atom_site_label_3
    _geom_angle_site_symmetry_1
    _geom_angle_site_symmetry_3
    _geom_angle
    _geom_angle_publ_flag
    N1 Pb N1 . 2 177.34(18) ?
    N1 Pb S1 . 2 86.55(12) ?
    N1 Pb S1 2 2 91.52(12) ?
    N1 Pb S1 . . 91.52(12) ?
    N1 Pb S1 2 . 86.55(12) ?
    S1 Pb S1 2 . 87.18(6) ?
    C1 S1 Pb . . 93.67(16) ?
    C11 N1 C7 . . 117.6(6) ?
    C11 N1 Pb . . 115.3(4) ?
    C7 N1 Pb . . 127.0(4) ?
    C6 C1 C2 . . 115.9(5) ?
    C6 C1 S1 . . 122.1(4) ?
    C2 C1 S1 . . 122.0(4) ?
    F2 C2 C3 . . 117.8(5) ?
    F2 C2 C1 . . 120.1(5) ?
    C3 C2 C1 . . 122.1(5) ?
    F3 C3 C4 . . 119.8(5) ?
    F3 C3 C2 . . 120.7(5) ?
    C4 C3 C2 . . 119.5(6) ?
    F4 C4 C5 . . 120.3(5) ?
    F4 C4 C3 . . 119.4(6) ?
    C5 C4 C3 . . 120.3(5) ?
    F5 C5 C4 . . 119.8(5) ?
    F5 C5 C6 . . 120.7(5) ?
    C4 C5 C6 . . 119.5(5) ?
    F6 C6 C1 . . 120.1(5) ?
    F6 C6 C5 . . 117.3(5) ?
    C1 C6 C5 . . 122.7(5) ?
    N1 C7 C8 . . 122.8(6) ?
    N1 C7 H7 . . 118.6 ?
    C8 C7 H7 . . 118.6 ?
    C7 C8 C9 . . 118.7(7) ?
    C7 C8 H8 . . 120.6 ?
    C9 C8 H8 . . 120.6 ?
    C10 C9 C8 . . 118.7(7) ?
    C10 C9 H9 . . 120.6 ?
    C8 C9 H9 . . 120.6 ?
    C9 C10 C11 . . 119.6(7) ?
    C9 C10 H10 . . 120.2 ?
    C11 C10 H10 . . 120.2 ?
    N1 C11 C10 . . 122.5(7) ?
    N1 C11 H11 . . 118.7 ?
    C10 C11 H11 . . 118.7 ?
data_global
_journal_date_recd_electronic     2011-04-19
_journal_date_accepted     2011-05-02
_journal_name_full     'Acta Crystallographica, Section E'
_journal_year     2011
_journal_volume     67
_journal_issue      6
_journal_page_first     m714
_journal_page_last     m714
_journal_paper_category     QM
_journal_coeditor_code     HG5027
_publ_contact_author_name     'Glen Briand'
_publ_contact_author_address
;
Department of Chemistry and Biochemistry
Mount Allison University
63C York Street
Sackville, NB
Canada E4L 1G8
;
_publ_contact_author_email     gbriand@mta.ca
_publ_contact_author_fax     '(506) 364-2313'
_publ_contact_author_phone     '(506) 364-2346'
_publ_section_title
;
<i>catena</i>-Poly[[bis(pyridine)lead(II)]bis(\m-pentafluorobenzenethiolato)]
;
loop_
    _publ_author_name
    _publ_author_footnote
    _publ_author_address
    'Appleton, Sarah E.' .
;
Department of Chemistry and Biochemistry
Mount Allison University
63C York Street
Sackville, NB
Canada E4L 1G8
;
    'Briand, Glen G.' .
;
Department of Chemistry and Biochemistry
Mount Allison University
63C York Street
Sackville, NB
Canada E4L 1G8
;
    'Decken, Andreas' .
;
Department of Chemistry
University of New Brunswick
Fredericton, NB
Canada E3B 5A3
;
    'Smith, Anita S.' .
;
Department of Chemistry and Biochemistry
Mount Allison University
63C York Street
Sackville, NB
Canada E4L 1G8
;
_publ_section_synopsis     .
