# Supplementary material for: catena-Poly[[bis(pyridine)­lead(II)]bis(μ-penta­fluoro­benzene­thiol­ato)]
Source: Acta Crystallogr Sect E Struct Rep Online. 2011 May 7;67(Pt 6):m714. doi: 10.1107/S160053681101659X (PMC3120355; doi:10.1107/S160053681101659X)
Supplement: Supplementary file 3 [file e-67-0m714-Isup3.hkl]

# 
# h,k,l, Fc-squared, Fo-squared, sigma(Fo-squared) and status flag 
# 
data_I
_shelx_title ' GB in New: C2/c' 
_shelx_refln_list_code          4 
_shelx_F_calc_maximum      600.07 
_exptl_crystal_F_000      1440.00 
_reflns_d_resolution_high  0.7698 
 
loop_ 
 _symmetry_equiv_pos_as_xyz 
 'x, y, z' 
 '-x, y, -z+1/2' 
 'x+1/2, y+1/2, z' 
 '-x+1/2, y+1/2, -z+1/2' 
 '-x, -y, -z' 
 'x, -y, z-1/2' 
 '-x+1/2, -y+1/2, -z' 
 'x+1/2, -y+1/2, z-1/2' 
 
_cell_length_a    19.9288 
_cell_length_b     5.0416 
_cell_length_c    24.9155 
_cell_angle_alpha  90.000 
_cell_angle_beta  111.339 
_cell_angle_gamma  90.000 
 
_shelx_F_squared_multiplier     1.000 
 
loop_ 
 _refln_index_h 
 _refln_index_k 
 _refln_index_l 
 _refln_F_squared_calc 
 _refln_F_squared_meas 
 _refln_F_squared_sigma 
 _refln_observed_status 
  10   0   0    96036.52    95927.88   5250.00 o 
  12   0   0    74489.90    78481.86   3902.70 o 
  14   0   0    37551.26    36460.86   1881.42 o 
  16   0   0    27981.79    28432.93   2008.56 o 
  18   0   0     9599.31    10493.24    812.80 o 
  20   0   0    18813.26    20371.21   1633.42 o 
  22   0   0    11753.99    14106.82   1383.33 o 
   1   1   0    94207.43   111703.61   2692.70 o 
   3   1   0    23671.60    26512.49    648.12 o 
   5   1   0    20541.52    23096.02    603.77 o 
   7   1   0    13425.31    14894.48    440.62 o 
   9   1   0    22639.13    25838.18    919.49 o 
  11   1   0    36874.95    39340.13   1650.71 o 
  13   1   0    17301.98    17406.95    990.45 o 
  15   1   0    18141.38    17603.41    735.97 o 
  17   1   0    10191.90    10258.20    353.22 o 
  19   1   0     1905.78     2197.82    163.97 o 
  21   1   0     5147.10     5426.39    384.12 o 
  23   1   0     4544.06     4689.58    358.19 o 
   0   2   0    40527.95    45217.48   1462.50 o 
   2   2   0    30448.24    33976.76    832.00 o 
   4   2   0    25266.47    28196.53    693.73 o 
   6   2   0    48862.12    56663.41   1380.85 o 
   8   2   0    23948.64    26570.69    744.15 o 
  10   2   0    19411.14    21291.94    659.64 o 
  12   2   0    25237.30    26998.74   1031.65 o 
  14   2   0    43768.81    46337.58   2028.16 o 
  16   2   0    13306.64    13507.79    566.03 o 
  18   2   0     5334.87     5296.89    260.60 o 
  20   2   0     4180.51     4170.18    207.44 o 
  22   2   0     3410.72     3337.32    198.59 o 
   1   3   0      197.67       91.30     55.18 o 
   3   3   0       88.46        8.54     42.30 o 
   5   3   0     1229.68     1141.19     78.38 o 
   7   3   0     1184.06     1199.17     85.02 o 
   9   3   0      206.78      176.85     74.38 o 
  11   3   0       22.39       31.26     74.86 o 
  13   3   0      176.14      175.49     91.14 o 
  15   3   0      442.30      521.11    107.70 o 
  17   3   0      143.57      160.67    129.52 o 
  19   3   0       45.73      119.01    135.09 o 
  21   3   0       87.51      117.23    211.02 o 
   0   4   0      514.57      453.99    114.65 o 
   2   4   0      296.70      321.61     88.72 o 
   4   4   0     1424.70     1712.89    124.74 o 
   6   4   0     4056.62     4429.89    197.75 o 
   8   4   0     1330.03     1441.14    126.70 o 
  10   4   0      537.14      551.50    111.33 o 
  12   4   0     1507.52     1495.99    137.63 o 
  14   4   0     2404.62     2528.32    178.15 o 
  16   4   0     1215.69     1357.88    185.13 o 
  18   4   0      555.06      472.83    230.55 o 
   1   5   0    17622.08    18260.73    748.82 o 
   3   5   0     9139.86     9114.15    347.38 o 
   5   5   0     9777.18     9842.37    369.57 o 
   7   5   0    10046.93    10042.27    465.44 o 
   9   5   0     8438.73     8308.46    406.16 o 
  11   5   0     6571.96     6906.12    363.35 o 
  13   5   0     4318.44     4333.11    287.33 o 
  15   5   0     3948.71     4384.45    425.94 o 
   0   6   0    17163.86    16588.21   1008.19 o 
   2   6   0     6537.25     6545.88    364.24 o 
   4   6   0     6136.20     5997.16    348.16 o 
   6   6   0     7458.24     8174.92    593.97 o 
   8   6   0     6961.12     6908.82    562.71 o 
 -23   1   1     1216.01     1565.05    408.25 o 
 -21   1   1     2213.73     2377.79    299.82 o 
 -19   1   1     1286.04     1477.12    137.43 o 
 -17   1   1     2457.04     2529.46    136.73 o 
 -15   1   1     5509.38     5389.76    214.06 o 
 -13   1   1     3606.39     3600.56    159.15 o 
 -11   1   1    23634.46    25509.15   1274.60 o 
  -9   1   1    24542.54    26589.70    808.04 o 
  -7   1   1    68526.64    78601.00   3520.10 o 
  -5   1   1    12852.23    14440.06    433.47 o 
  -3   1   1    11800.88    13066.11    374.62 o 
  -1   1   1    73933.16    88314.26   2294.16 o 
   1   1   1    26381.82    31426.23    821.96 o 
   3   1   1    17395.66    20311.29    520.83 o 
   5   1   1    11498.69    12482.61    386.79 o 
   7   1   1     3612.45     4021.99    163.83 o 
   9   1   1     3588.64     3591.78    145.81 o 
  11   1   1     8656.99     8944.33    444.34 o 
  13   1   1     9777.52     9924.02    570.84 o 
  15   1   1     9658.96     9599.99    358.74 o 
  17   1   1     3486.87     3658.60    166.30 o 
  19   1   1     6155.53     5836.40    387.21 o 
  21   1   1     4167.39     3974.70    259.11 o 
  23   1   1     2138.14     2376.86    490.42 o 
 -22   2   1     4906.35     4697.28    255.31 o 
 -20   2   1     3667.34     3681.85    221.34 o 
 -18   2   1     5426.86     5740.87    294.88 o 
 -16   2   1     4423.20     4518.38    246.68 o 
 -14   2   1     4975.61     5176.68    260.56 o 
 -12   2   1    10632.80    10949.36    364.49 o 
 -10   2   1    20935.95    22293.15    694.04 o 
  -8   2   1    12319.05    13284.15    386.38 o 
  -6   2   1    12066.28    12502.11    344.40 o 
  -4   2   1     9502.21    10015.10    258.91 o 
  -2   2   1    32198.36    34692.99    849.96 o 
   0   2   1    29142.35    32045.29    785.40 o 
   2   2   1    53029.47    60112.02   1459.72 o 
   4   2   1    39376.68    43495.16   1046.65 o 
   6   2   1    32285.09    35620.75    902.41 o 
   8   2   1    33821.84    37273.81    942.46 o 
  10   2   1    20242.53    21610.71   1032.76 o 
  12   2   1     6462.58     6821.47    362.57 o 
  14   2   1    35485.15    36647.74   1315.68 o 
  16   2   1    10315.82    10207.11    379.17 o 
  18   2   1     5097.36     4917.28    217.52 o 
  20   2   1     6118.98     5932.49    257.37 o 
  22   2   1     4072.01     3980.68    225.58 o 
 -21   3   1    11790.77    11222.93    711.20 o 
 -19   3   1     8592.26     8807.97    582.25 o 
 -17   3   1    11434.26    11518.25    664.31 o 
 -15   3   1    21986.59    22872.38    785.96 o 
 -13   3   1    21321.99    22330.03    763.81 o 
 -11   3   1    25528.02    26604.22    896.56 o 
  -9   3   1    33533.71    35107.66   1163.58 o 
  -7   3   1    50582.38    54461.60   1509.22 o 
  -5   3   1    12003.10    12159.66    347.73 o 
  -3   3   1    48292.41    52386.09   1383.65 o 
  -1   3   1    75192.62    81911.63   2145.82 o 
   1   3   1    48346.24    52439.84   1282.12 o 
   3   3   1    64623.05    72483.23   1760.56 o 
   5   3   1    73195.10    80340.79   2253.86 o 
   7   3   1    62657.64    69432.71   1911.34 o 
   9   3   1    38889.06    41256.72   1356.98 o 
  11   3   1    18410.37    19427.64    664.32 o 
  13   3   1    51111.32    55112.50   1801.10 o 
  15   3   1    23086.81    23356.41   1035.94 o 
  17   3   1    12199.99    12057.54    585.88 o 
  19   3   1    10311.16    10601.10    536.96 o 
  21   3   1     7784.54     7795.87    679.94 o 
 -18   4   1     3038.63     3005.03    339.97 o 
 -16   4   1     4196.75     4309.80    298.94 o 
 -14   4   1     5288.82     5277.30    290.09 o 
 -12   4   1     8053.19     8338.45    386.58 o 
 -10   4   1    14390.66    14709.69    610.36 o 
  -8   4   1    12377.55    12693.55    535.97 o 
  -6   4   1    11596.63    12204.33    418.85 o 
  -4   4   1    10758.54    11142.83    385.78 o 
  -2   4   1     9687.63    10016.42    306.16 o 
   0   4   1    15390.22    16551.95    471.32 o 
   2   4   1    17339.07    18700.58    608.36 o 
   4   4   1    10455.44    11182.24    387.88 o 
   6   4   1     7117.02     7535.87    283.71 o 
   8   4   1     8551.09     8780.43    341.50 o 
  10   4   1     8468.02     8472.53    336.39 o 
  12   4   1     6322.12     6547.12    281.79 o 
  14   4   1    12679.10    12874.30    483.15 o 
  16   4   1     6176.34     6428.10    352.75 o 
  18   4   1     3428.13     3157.43    429.85 o 
 -15   5   1     4680.75     4857.28    445.48 o 
 -13   5   1     4495.89     4553.07    295.04 o 
 -11   5   1     9659.03     9805.11    462.53 o 
  -9   5   1    11351.43    11466.48    518.09 o 
  -7   5   1    12043.97    11905.43    531.47 o 
  -5   5   1    10149.66    10356.52    384.21 o 
  -3   5   1    12423.51    12721.46    451.18 o 
  -1   5   1    21268.51    22336.75    894.45 o 
   1   5   1    14907.12    15165.48    636.87 o 
   3   5   1    11801.83    11987.17    431.55 o 
   5   5   1    10663.59    10993.96    403.46 o 
   7   5   1     9959.06    10296.13    473.59 o 
   9   5   1     5927.06     6152.43    334.21 o 
  11   5   1     7044.17     7444.07    383.96 o 
  13   5   1     6206.42     6146.55    345.36 o 
  15   5   1     4415.45     5208.97    461.11 o 
  -8   6   1       99.25      132.86    269.63 o 
  -6   6   1      105.37       78.15    250.09 o 
  -4   6   1       29.17       16.89    162.40 o 
  -2   6   1       18.38       91.59    169.78 o 
   0   6   1       57.37       40.27    167.15 o 
   2   6   1       46.54       11.72    163.03 o 
   4   6   1       42.79       88.02    165.72 o 
   6   6   1       18.50       25.78    175.44 o 
   8   6   1       33.27      144.59    273.54 o 
 -22   0   2    16818.25    19808.16   1766.28 o 
 -20   0   2    13035.26    15861.38   1453.67 o 
 -18   0   2    22736.90    23673.91   2299.69 o 
 -16   0   2    29602.72    29688.53   1564.47 o 
 -14   0   2    49386.71    48344.36   2456.48 o 
 -12   0   2    63445.95    63732.02   3185.72 o 
 -10   0   2    37036.48    30364.81   2702.18 o 
  -8   0   2   151559.00   135308.22   9585.60 o 
  -6   0   2    55322.08    44872.19   3243.40 o 
   4   0   2   221349.55   180547.77  12696.14 o 
   6   0   2   170800.94   155847.14  11008.01 o 
   8   0   2    23872.48    22524.32   1443.90 o 
  10   0   2    25829.01    24289.11   1263.82 o 
  12   0   2    65235.65    65329.30   3271.24 o 
  14   0   2    42742.97    43607.05   2233.94 o 
  16   0   2    34134.77    36094.90   2921.01 o 
  18   0   2    20750.83    21440.77   2178.55 o 
  20   0   2    12660.04    12415.22   1129.33 o 
  22   0   2     8154.54     8111.33    489.75 o 
 -23   1   2     2999.02     3376.26    505.57 o 
 -21   1   2     5823.18     5698.64    317.29 o 
 -19   1   2     8660.55     8561.49    354.48 o 
 -17   1   2     4907.80     4967.91    232.06 o 
 -15   1   2     2637.95     2531.62    153.57 o 
 -13   1   2    21169.39    21760.86   1550.79 o 
 -11   1   2    15832.52    16426.65    837.84 o 
  -9   1   2    21791.35    22407.90    817.60 o 
  -7   1   2    50313.37    54556.35   1410.74 o 
  -5   1   2    18484.44    20322.91    571.59 o 
  -3   1   2     6768.79     7156.67    196.74 o 
  -1   1   2    51189.09    55230.29   1438.43 o 
   1   1   2    17571.77    19439.32    512.71 o 
   3   1   2    70091.54    80157.39   2086.97 o 
   5   1   2    18527.89    21017.87    665.07 o 
   7   1   2    47482.47    52379.66   2675.75 o 
   9   1   2     9987.58     9693.32    338.07 o 
  11   1   2     8109.47     8308.17    476.71 o 
  13   1   2    25965.67    21063.54   1261.04 o 
  15   1   2    15338.84    15344.24   1039.69 o 
  17   1   2    10693.53    10321.85    454.02 o 
  19   1   2     8454.62     8163.43    390.11 o 
  21   1   2     6814.99     6308.92    340.05 o 
  23   1   2     5116.53     5624.53    552.94 o 
 -22   2   2     4375.37     4323.08    317.35 o 
 -20   2   2     4156.89     4287.24    276.35 o 
 -18   2   2     8336.21     8639.51    397.94 o 
 -16   2   2     1779.00     1858.20    213.24 o 
 -14   2   2     5514.86     5523.09    215.68 o 
 -12   2   2     6833.73     6915.21    247.56 o 
 -10   2   2    30018.54    31530.68    884.04 o 
  -8   2   2    41655.25    44554.96   1235.42 o 
  -6   2   2     7797.25     8081.85    215.53 o 
  -4   2   2     9136.54     9012.23    255.43 o 
  -2   2   2    59484.87    67411.48   1760.85 o 
   0   2   2    42190.12    46606.74   1223.08 o 
   2   2   2    70708.77    78624.62   1964.80 o 
   4   2   2    32257.92    36922.94    901.80 o 
   6   2   2    22797.13    24568.92    627.49 o 
   8   2   2    11733.47    12376.52    314.25 o 
  10   2   2    13525.25    13964.55    478.10 o 
  12   2   2    17279.17    17887.92    728.28 o 
  14   2   2     7134.91     7200.74    287.17 o 
  16   2   2     4708.08     4723.44    237.46 o 
  18   2   2     6693.43     6397.33    259.99 o 
  20   2   2     4624.24     4715.64    225.62 o 
  22   2   2     1646.79     1356.59    502.14 o 
 -21   3   2       36.74        7.82    195.39 o 
 -19   3   2       80.95       11.72    179.75 o 
 -17   3   2      142.03      105.51    171.94 o 
 -15   3   2       61.55      134.93     93.23 o 
 -13   3   2        8.15      -32.28     81.04 o 
 -11   3   2       56.10       38.23     73.08 o 
  -9   3   2      761.00      762.31     77.91 o 
  -7   3   2      214.54      220.51     69.65 o 
  -5   3   2      985.00     1157.95     78.82 o 
  -3   3   2     3396.31     3542.52    133.79 o 
  -1   3   2     1350.03     1316.29     83.38 o 
   1   3   2      102.39       27.65     41.29 o 
   3   3   2      693.46      807.95     61.60 o 
   5   3   2      647.07      728.56    113.30 o 
   7   3   2       16.49      -99.83     66.56 o 
   9   3   2      111.21       65.66     72.79 o 
  11   3   2      275.45      333.22     84.94 o 
  13   3   2      833.13     1121.91    148.38 o 
  15   3   2     1104.20     1230.70    207.11 o 
  17   3   2      557.30      539.41    151.30 o 
  19   3   2        5.52       42.77    116.73 o 
 -18   4   2     1872.17     2240.81    223.36 o 
 -16   4   2      198.92      212.31    146.14 o 
 -14   4   2     1342.00     1666.13    182.31 o 
 -12   4   2       81.86       45.83    121.20 o 
 -10   4   2      293.74      371.23    183.66 o 
  -8   4   2     2179.82     2316.40    145.67 o 
  -6   4   2      802.41      873.35    106.54 o 
  -4   4   2      526.53      609.91     97.01 o 
  -2   4   2     4089.99     4375.24    167.91 o 
   0   4   2     1244.21     1432.57    103.00 o 
   2   4   2     1651.18     1739.57    128.56 o 
   4   4   2      522.32      615.53     96.80 o 
   6   4   2     1356.82     1421.09    106.76 o 
   8   4   2     3062.96     2909.22    168.25 o 
  10   4   2     1675.98     1712.66    142.10 o 
  12   4   2     1468.53     1627.46    144.56 o 
  14   4   2      273.53      237.83    116.38 o 
  16   4   2      120.89       40.98    145.05 o 
 -15   5   2     3988.76     4235.38    295.62 o 
 -13   5   2     6501.65     6520.60    358.70 o 
 -11   5   2     3770.74     3963.54    267.34 o 
  -9   5   2     4461.73     4688.22    287.21 o 
  -7   5   2     7734.25     7990.25    318.54 o 
  -5   5   2     9189.23     9361.20    354.90 o 
  -3   5   2     6203.88     6372.01    269.96 o 
  -1   5   2     8065.12     8462.81    403.39 o 
   1   5   2     3864.34     3787.84    202.16 o 
   3   5   2     7239.45     7366.16    299.24 o 
   5   5   2     8905.66     8684.88    337.63 o 
   7   5   2    10732.02    10873.74    493.47 o 
   9   5   2     5388.16     5409.30    311.32 o 
  11   5   2     5591.75     5517.26    318.92 o 
  13   5   2     5246.51     5265.54    319.96 o 
 -10   6   2     4168.83     4423.52    461.11 o 
  -8   6   2     7459.16     7389.47    590.06 o 
  -6   6   2     7770.07     7565.32    570.53 o 
  -4   6   2     8502.67     8559.42    474.79 o 
  -2   6   2     8608.41     8919.17    446.09 o 
   0   6   2     7193.02     6833.70    372.75 o 
   2   6   2     3963.89     3920.28    277.44 o 
   4   6   2     7864.04     7522.33    558.80 o 
   6   6   2     8131.54     7762.32    414.03 o 
   8   6   2     4132.54     4282.85    445.48 o 
 -23   1   3     2908.52     3294.20    605.69 o 
 -21   1   3     3113.48     3260.78    229.20 o 
 -19   1   3     1394.65     1498.80    167.19 o 
 -17   1   3     3315.44     3477.14    222.83 o 
 -15   1   3    11828.81    11695.26    438.34 o 
 -13   1   3     6867.93     7132.24    476.35 o 
 -11   1   3     9739.01     9857.97    430.78 o 
  -9   1   3     4069.20     4085.44    129.08 o 
  -7   1   3     3188.78     3306.48    105.30 o 
  -5   1   3    57746.75    63766.73   2351.45 o 
  -3   1   3    34897.99    36718.32   1199.13 o 
  -1   1   3    27003.69    29422.88    771.28 o 
   1   1   3     9256.97     9932.71    246.22 o 
   3   1   3    15961.40    17451.79    418.21 o 
   5   1   3    37120.50    41814.95   1333.36 o 
   7   1   3    26513.05    30343.06   1705.73 o 
   9   1   3     4484.97     4568.38    207.64 o 
  11   1   3     6580.00     7052.20    310.69 o 
  13   1   3     3923.34     3981.78    182.31 o 
  15   1   3     5816.35     5719.81    200.70 o 
  17   1   3     4645.54     4582.62    220.12 o 
  19   1   3     1538.46     1719.05    171.90 o 
  21   1   3     1529.83     1747.13    201.29 o 
 -22   2   3     4991.04     4654.23    327.11 o 
 -20   2   3     8115.69     8413.21    426.22 o 
 -18   2   3     5937.18     6220.84    373.63 o 
 -16   2   3    13750.73    14407.56    707.20 o 
 -14   2   3    24069.47    24632.31    899.63 o 
 -12   2   3    17619.40    18587.50    679.09 o 
 -10   2   3    19429.61    19789.93    599.56 o 
  -8   2   3    47752.46    49796.21   1387.20 o 
  -6   2   3    29493.30    31470.13    834.51 o 
  -4   2   3    49728.92    55622.16   1457.67 o 
  -2   2   3    11789.95    12790.62    351.57 o 
   0   2   3    53166.93    59544.79   1558.56 o 
   2   2   3    43255.79    48583.91   1168.19 o 
   4   2   3     8598.92     9215.05    237.03 o 
   6   2   3    43560.95    49339.30   1238.26 o 
   8   2   3    21089.18    21836.11    702.69 o 
  10   2   3    13042.89    13560.09    483.47 o 
  12   2   3    32364.63    33531.66   1092.55 o 
  14   2   3    14234.33    14137.47    678.35 o 
  16   2   3     8690.90     9078.72    474.11 o 
  18   2   3     8877.17     8705.73    292.88 o 
  20   2   3     9379.65     9494.38    322.56 o 
 -21   3   3     7850.10     7987.35    550.99 o 
 -19   3   3    10565.49    10894.68    683.85 o 
 -17   3   3    10113.25    10363.35    456.25 o 
 -15   3   3    21220.13    22134.81    872.16 o 
 -13   3   3    10438.50    11033.53    464.99 o 
 -11   3   3    25649.33    27489.38   1058.25 o 
  -9   3   3    48393.39    53383.34   1631.24 o 
  -7   3   3    32212.56    34532.18   1068.36 o 
  -5   3   3    30904.82    33131.72    888.00 o 
  -3   3   3    47730.08    52400.09   1383.70 o 
  -1   3   3    23441.57    25328.10    634.60 o 
   1   3   3    70176.81    77991.41   1896.95 o 
   3   3   3    41098.12    44749.33   1098.56 o 
   5   3   3    30587.73    31833.43    858.79 o 
   7   3   3    22029.67    23354.43    720.38 o 
   9   3   3    31625.87    32406.70   1720.55 o 
  11   3   3    23824.57    25535.26   1054.07 o 
  13   3   3    25639.34    26719.13   1514.24 o 
  15   3   3     5701.57     5590.00    348.63 o 
  17   3   3    12382.82    12119.19    492.62 o 
  19   3   3     8294.72     7960.93    363.80 o 
 -18   4   3     3558.43     3895.79    310.66 o 
 -16   4   3     4355.93     4436.09    272.16 o 
 -14   4   3     7334.56     7399.12    364.24 o 
 -12   4   3     6958.03     7301.43    354.67 o 
 -10   4   3     5975.32     6404.61    318.42 o 
  -8   4   3    14002.68    14956.03    501.48 o 
  -6   4   3    13167.90    13766.30    464.66 o 
  -4   4   3    17258.71    18227.36    594.82 o 
  -2   4   3    14248.92    14469.25    419.21 o 
   0   4   3    24521.99    25968.11    713.55 o 
   2   4   3    21739.86    23149.69    740.65 o 
   4   4   3    15848.64    16384.16    541.25 o 
   6   4   3    28679.74    30085.73    859.47 o 
   8   4   3    15399.99    16094.35    611.01 o 
  10   4   3     7751.13     7843.46    317.59 o 
  12   4   3    11780.64    12060.41    452.75 o 
  14   4   3     8629.91     8353.25    564.66 o 
  16   4   3     6940.76     6788.28    399.35 o 
 -15   5   3     3395.92     3625.28    276.32 o 
 -13   5   3     3580.36     3600.65    263.61 o 
 -11   5   3     5299.59     5318.91    311.65 o 
  -9   5   3     4372.24     4479.40    278.74 o 
  -7   5   3     4505.62     4710.00    229.06 o 
  -5   5   3     7969.31     8298.12    324.77 o 
  -3   5   3     3718.13     3498.61    234.67 o 
  -1   5   3     3548.55     3643.53    241.67 o 
   1   5   3     2171.66     2258.26    165.92 o 
   3   5   3     6126.34     6386.13    272.12 o 
   5   5   3     5927.75     6063.74    326.73 o 
   7   5   3     3402.64     3570.80    247.54 o 
   9   5   3     2248.71     2362.84    217.48 o 
  11   5   3     2940.58     3052.16    243.65 o 
  13   5   3     2396.77     2695.21    243.97 o 
 -10   6   3       92.31      308.71    281.35 o 
  -8   6   3      287.27      254.18    180.85 o 
  -6   6   3       93.47      105.35    166.74 o 
  -4   6   3       55.47       80.11    165.51 o 
  -2   6   3       78.86       -4.79    165.72 o 
   0   6   3       28.05      -17.11    164.25 o 
   2   6   3      136.40      172.88    167.02 o 
   4   6   3       68.38      132.86    234.46 o 
   6   6   3       74.55      129.52    180.21 o 
   8   6   3       50.35      246.19    277.45 o 
 -22   0   4    10386.39    12766.48   1277.82 o 
 -20   0   4    11252.33    13903.62   1320.80 o 
 -18   0   4    15142.68    15522.48   1309.08 o 
 -16   0   4    24374.97    23534.58   2239.12 o 
 -14   0   4    12471.19    11033.36    408.75 o 
 -12   0   4    34399.54    27690.01   1481.02 o 
  -4   0   4    10347.01     9351.14    504.09 o 
   2   0   4    55292.78    55938.81   2915.15 o 
   6   0   4    36997.04    33993.13   2516.56 o 
   8   0   4    11968.65    11007.61    582.13 o 
  10   0   4    54721.68    57509.72   4216.42 o 
  12   0   4     5531.82     5678.83    381.29 o 
  14   0   4    19287.82    18974.07   1042.57 o 
  16   0   4    29061.14    28487.75   1185.48 o 
  18   0   4    10611.19    10702.95    581.12 o 
  20   0   4    11407.12    10695.32    599.59 o 
  22   0   4     7982.00     8537.05   1025.77 o 
 -23   1   4     6712.92     6831.57    401.75 o 
 -21   1   4    11407.86    11933.77    540.10 o 
 -19   1   4     9531.09     9992.63    462.74 o 
 -17   1   4     8552.95     8429.64    399.48 o 
 -15   1   4    32668.35    32255.15   4036.66 o 
 -13   1   4    11699.98    12410.88    703.39 o 
 -11   1   4    13253.87    13453.26    477.63 o 
  -9   1   4    59867.79    60908.69   2511.83 o 
  -7   1   4    69712.43    74094.18   2786.15 o 
  -5   1   4    33940.00    34801.33   1294.52 o 
  -3   1   4    10057.84    10335.05    304.82 o 
  -1   1   4   112501.90   123776.87   3211.49 o 
   1   1   4    37482.34    42629.20   1030.01 o 
   3   1   4    42260.77    45812.28   1086.22 o 
   5   1   4   138143.16   153400.23   4036.95 o 
   7   1   4    41735.38    44792.62   1846.38 o 
   9   1   4    31735.91    34571.64   1858.73 o 
  11   1   4    30436.98    31764.10   1251.87 o 
  13   1   4    22985.07    22519.20    795.01 o 
  15   1   4    25941.73    24961.60    745.06 o 
  17   1   4    14141.80    13667.20    445.21 o 
  19   1   4    15742.05    15658.69    601.45 o 
  21   1   4     7479.30     7149.31    324.12 o 
 -22   2   4     3582.84     3691.69    365.37 o 
 -20   2   4     4173.04     4325.16    339.97 o 
 -18   2   4     4914.47     5099.39    326.74 o 
 -16   2   4     3547.32     3521.17    242.16 o 
 -14   2   4     8021.91     8232.47    571.31 o 
 -12   2   4     2528.96     2521.11    151.85 o 
 -10   2   4     5867.25     5711.63    206.95 o 
  -8   2   4     9256.29     9623.82    275.47 o 
  -6   2   4    15308.34    15599.91    426.45 o 
  -4   2   4    15090.07    16069.52    437.32 o 
  -2   2   4     3420.35     3897.36    126.77 o 
   0   2   4     1593.84     1723.32     74.65 o 
   2   2   4    26075.51    29906.67    727.39 o 
   4   2   4    19680.65    22358.86    597.67 o 
   6   2   4    17697.90    19283.38    491.01 o 
   8   2   4    11718.30    12137.13    462.22 o 
  10   2   4     3263.36     3497.20    165.72 o 
  12   2   4     1612.43     1553.55    125.00 o 
  14   2   4     2289.57     2294.19    132.54 o 
  16   2   4     4614.04     4588.25    263.17 o 
  18   2   4     1631.25     1586.94    124.89 o 
  20   2   4     1296.08     1288.48    127.37 o 
 -21   3   4      194.02      304.80    199.29 o 
 -19   3   4      365.51      412.48    133.48 o 
 -17   3   4      276.32      318.48    124.34 o 
 -15   3   4      120.07      189.93    111.88 o 
 -13   3   4       60.52       15.63     97.83 o 
 -11   3   4      529.01      615.90    110.11 o 
  -9   3   4     4524.84     4433.61    184.01 o 
  -7   3   4     3894.10     4053.99    170.59 o 
  -5   3   4     2651.40     2628.58    114.56 o 
  -3   3   4     1375.53     1397.64     86.38 o 
  -1   3   4      893.89      935.62     70.69 o 
   1   3   4      248.32      264.56     48.68 o 
   3   3   4      117.48       48.99     50.56 o 
   5   3   4      609.21      561.47     57.52 o 
   7   3   4      792.49      844.74     74.47 o 
   9   3   4      114.90       83.90     60.10 o 
  11   3   4      171.75      191.92     70.64 o 
  13   3   4       16.62      -18.44     90.07 o 
  15   3   4       88.37       63.34    100.00 o 
  17   3   4      350.29      382.55    120.81 o 
  19   3   4      606.13      545.80    140.73 o 
 -18   4   4      230.62      256.97    159.62 o 
 -16   4   4      681.91      925.70    222.74 o 
 -14   4   4     2659.49     2843.50    219.35 o 
 -12   4   4      766.75      825.35    148.90 o 
 -10   4   4     2743.82     2946.27    206.74 o 
  -8   4   4     1621.17     1711.43    133.48 o 
  -6   4   4     2006.47     2058.70    137.51 o 
  -4   4   4     2530.27     2492.66    146.40 o 
  -2   4   4     8247.16     8622.22    273.52 o 
   0   4   4     6421.31     6536.15    255.61 o 
   2   4   4     7383.73     7793.01    291.02 o 
   4   4   4     4186.31     4147.32    191.42 o 
   6   4   4     4665.16     4739.71    221.90 o 
   8   4   4     2882.58     2882.38    172.19 o 
  10   4   4     2836.63     2878.14    236.28 o 
  12   4   4     2821.96     2730.19    180.39 o 
  14   4   4     2562.13     2468.37    180.96 o 
  16   4   4     1464.99     1593.89    208.61 o 
 -15   5   4     3993.45     4369.81    298.38 o 
 -13   5   4     4355.37     4645.89    298.08 o 
 -11   5   4     4522.17     4594.10    316.52 o 
  -9   5   4     8112.69     8111.43    401.46 o 
  -7   5   4     8274.96     8330.47    327.52 o 
  -5   5   4     5122.62     5252.87    240.56 o 
  -3   5   4     6269.83     6397.85    331.44 o 
  -1   5   4    15226.97    15717.08    658.91 o 
   1   5   4     8035.33     8133.08    319.91 o 
   3   5   4     5440.78     5554.06    249.32 o 
   5   5   4     5751.43     5954.38    319.96 o 
   7   5   4     3377.83     3485.85    243.13 o 
   9   5   4     4013.87     4210.94    271.51 o 
  11   5   4     4871.66     4959.17    301.42 o 
  13   5   4     3214.23     3083.18    347.79 o 
 -10   6   4     4644.42     4681.43    465.02 o 
  -8   6   4     5848.13     5732.60    480.65 o 
  -6   6   4     5580.85     5574.54    331.55 o 
  -4   6   4     4066.97     4271.14    290.09 o 
  -2   6   4     6525.34     6258.65    353.56 o 
   0   6   4     6599.10     6229.09    352.10 o 
   2   6   4     6600.83     6438.47    358.92 o 
   4   6   4     5909.05     5545.04    461.11 o 
   6   6   4     5525.10     5162.08    480.65 o 
   8   6   4     4478.48     4740.05    476.74 o 
 -23   1   5     1804.61     1908.26    232.51 o 
 -21   1   5     2674.54     2848.30    500.19 o 
 -19   1   5     5211.98     5544.08    306.21 o 
 -17   1   5    17427.45    17892.83    741.16 o 
 -15   1   5     2125.58     2156.49    175.07 o 
 -13   1   5     4365.05     4525.79    270.34 o 
 -11   1   5     7007.59     6518.36    424.06 o 
  -9   1   5    18392.58    17924.09   1120.16 o 
  -7   1   5    16193.10    16150.87    504.10 o 
  -5   1   5     2073.77     1995.81     74.54 o 
  -3   1   5    41410.50    43537.08   1185.59 o 
  -1   1   5    16985.50    17557.30    466.96 o 
   1   1   5     1486.63     1470.38     56.56 o 
   3   1   5     7438.43     7779.82    197.54 o 
   5   1   5     2424.26     2397.30    110.01 o 
   7   1   5     5015.31     5554.27    205.79 o 
   9   1   5    11056.61    12262.83    414.71 o 
  11   1   5     9900.13    10251.70    329.56 o 
  13   1   5     6893.09     6957.07    211.58 o 
  15   1   5     4782.83     4705.22    197.47 o 
  17   1   5      928.99     1034.39    105.54 o 
  19   1   5     3556.32     3562.70    212.31 o 
  21   1   5     1905.48     1978.85    200.62 o 
 -24   2   5     4275.26     4103.09    363.42 o 
 -22   2   5     8803.45     8555.87    486.13 o 
 -20   2   5     5518.18     5510.10    353.33 o 
 -18   2   5     9769.96     9995.91    617.42 o 
 -16   2   5    22636.96    24286.39   1340.34 o 
 -14   2   5     7559.54     7884.15    669.98 o 
 -12   2   5    17627.49    17165.56   1365.74 o 
 -10   2   5    23947.44    25944.74   1250.44 o 
  -8   2   5    57390.10    60539.28   2489.62 o 
  -6   2   5    36414.19    37557.42    993.00 o 
  -4   2   5    31151.66    31126.30    825.79 o 
  -2   2   5    80620.20    86602.79   2259.10 o 
   0   2   5    37264.96    40102.98   1057.01 o 
   2   2   5    14897.92    14907.90    373.30 o 
   4   2   5    68074.43    74184.70   2007.19 o 
   6   2   5    42888.39    46301.40   1150.96 o 
   8   2   5    30079.21    30677.94   1128.20 o 
  10   2   5     9283.85     9256.76    301.34 o 
  12   2   5    15583.75    15974.98    527.62 o 
  14   2   5     9584.15     9298.17    408.10 o 
  16   2   5    10078.54     9942.19    400.25 o 
  18   2   5     9540.64     9140.92    327.91 o 
  20   2   5     6077.66     5405.16    276.14 o 
 -21   3   5     4921.00     4904.17    406.40 o 
 -19   3   5     6662.02     6086.10    382.96 o 
 -17   3   5     9489.72     8928.35    490.42 o 
 -15   3   5    11072.89    11440.00    525.59 o 
 -13   3   5    12576.72    12952.11    603.74 o 
 -11   3   5    16736.70    16553.39    672.13 o 
  -9   3   5    15115.54    15640.46    510.43 o 
  -7   3   5    29846.67    30657.70    953.73 o 
  -5   3   5    43765.36    46724.21   1239.65 o 
  -3   3   5    33898.92    35778.62    955.91 o 
  -1   3   5    29031.68    30868.41    828.87 o 
   1   3   5    19062.26    20323.99    556.84 o 
   3   3   5    10565.35    10536.10    354.89 o 
   5   3   5    31837.29    33529.94   1050.99 o 
   7   3   5    29975.92    30494.98   1186.15 o 
   9   3   5     8873.97     8896.58    350.26 o 
  11   3   5     1199.52     1264.72     98.54 o 
  13   3   5     8771.11     8528.44    433.33 o 
  15   3   5     8077.64     8112.07    472.42 o 
  17   3   5     5711.36     5186.20    270.55 o 
  19   3   5     6514.18     6247.89    384.91 o 
 -20   4   5     4706.11     5060.48    472.83 o 
 -18   4   5     9563.96     9731.14    466.75 o 
 -16   4   5    17659.89    18294.36    759.63 o 
 -14   4   5     9325.23    10223.06    462.53 o 
 -12   4   5    13260.30    13858.04    588.24 o 
 -10   4   5    22024.70    23016.80    913.59 o 
  -8   4   5    31099.31    31515.90    994.11 o 
  -6   4   5    23880.88    24466.69    782.09 o 
  -4   4   5    16970.60    17999.23    587.61 o 
  -2   4   5    28014.85    29349.85    802.62 o 
   0   4   5    20347.77    21500.47    693.36 o 
   2   4   5    15701.23    16399.06    542.07 o 
   4   4   5    27367.01    29061.63    918.33 o 
   6   4   5    24678.01    25241.30    899.29 o 
   8   4   5    18423.50    18557.86    650.84 o 
  10   4   5    13449.26    13497.27    495.19 o 
  12   4   5    16929.20    17305.99    690.16 o 
  14   4   5     8988.35     8946.74    945.66 o 
  16   4   5     8322.64     7717.56    440.54 o 
 -15   5   5     1617.19     2122.79    232.89 o 
 -13   5   5     1764.91     2079.98    219.66 o 
 -11   5   5     2164.72     2335.46    217.45 o 
  -9   5   5     3296.38     3125.37    233.65 o 
  -7   5   5     3832.70     4103.43    211.96 o 
  -5   5   5     3609.18     3693.05    196.97 o 
  -3   5   5      648.91      860.19    168.03 o 
  -1   5   5     4291.83     4533.84    267.64 o 
   1   5   5     3414.33     3467.84    194.61 o 
   3   5   5     2385.66     2321.63    169.80 o 
   5   5   5     2601.62     2566.66    214.68 o 
   7   5   5     2926.19     2799.24    226.95 o 
   9   5   5     3057.84     3008.13    235.66 o 
  11   5   5     2228.62     2361.89    225.33 o 
  13   5   5     1209.63     1312.99    277.45 o 
 -10   6   5      668.83      894.86    300.89 o 
  -8   6   5      780.28      789.36    269.63 o 
  -6   6   5     1426.53     1477.91    207.95 o 
  -4   6   5     2372.62     2500.59    241.67 o 
  -2   6   5     2531.30     2572.83    241.67 o 
   0   6   5     1350.23     1510.45    210.00 o 
   2   6   5     1607.77     1675.11    215.53 o 
   4   6   5     1411.84     1494.17    219.03 o 
   6   6   5     1977.89     2164.87    367.32 o 
 -22   0   6     6637.73     6681.61    732.69 o 
 -20   0   6    13912.23    14328.53   1590.44 o 
 -18   0   6    21484.16    21519.17   2108.21 o 
 -16   0   6    26424.12    23082.82   1258.28 o 
 -14   0   6    20653.77    18034.06    996.47 o 
 -12   0   6     9724.79     7811.51    334.34 o 
 -10   0   6     2825.56     3000.17    175.10 o 
  -8   0   6    49227.23    46142.20   2411.05 o 
  -6   0   6    49346.84    43899.17   2297.73 o 
   0   0   6    12005.40     9128.40    500.19 o 
   2   0   6    47259.80    42710.89   1786.14 o 
   4   0   6    53425.49    56661.74   2954.23 o 
   6   0   6    97390.06   106175.46   7532.11 o 
   8   0   6    57264.30    62616.50   2982.70 o 
  10   0   6    17740.88    18554.12    967.16 o 
  12   0   6    21901.58    23595.44   1210.68 o 
  14   0   6    13824.92    13705.64    612.29 o 
  16   0   6     1015.65     1224.23    161.45 o 
  18   0   6     6691.15     6873.74    658.57 o 
  20   0   6     6729.99     6218.06    568.50 o 
 -23   1   6     8484.14     8705.76    480.85 o 
 -21   1   6     6891.95     6648.84    488.65 o 
 -19   1   6    23115.66    21017.93   1580.91 o 
 -17   1   6    36970.98    36077.39   1645.15 o 
 -15   1   6    40493.03    39633.03   4097.23 o 
 -13   1   6    33737.54    35013.04   1875.70 o 
 -11   1   6    47291.21    51197.77   1903.77 o 
  -9   1   6   110179.80   109540.34   5782.50 o 
  -7   1   6    77466.60    71946.70   4564.12 o 
  -5   1   6   106553.08   109855.70   4042.50 o 
  -3   1   6   360081.47   377509.09   9819.95 o 
  -1   1   6    67909.16    72570.07   1889.37 o 
   1   1   6    53355.93    57166.72   1426.51 o 
   3   1   6    78502.33    83635.07   2144.07 o 
   5   1   6    88474.41    98931.80   2622.64 o 
   7   1   6    70502.30    78377.16   2432.42 o 
   9   1   6    68635.10    75014.96   2339.99 o 
  11   1   6    36184.39    37601.41   1198.83 o 
  13   1   6    26229.90    27049.38    737.49 o 
  15   1   6    13243.27    13234.48    448.84 o 
  17   1   6    15008.93    14658.51    498.94 o 
  19   1   6    14990.61    15098.64    557.73 o 
  21   1   6     9841.32    11082.82   1451.71 o 
 -24   2   6      313.00      320.43    203.20 o 
 -22   2   6      763.24      951.49    191.57 o 
 -20   2   6     1787.73     1437.64    310.49 o 
 -18   2   6     2299.41     1846.31    400.54 o 
 -16   2   6     5171.42     5001.85    519.48 o 
 -14   2   6     8497.50     8375.40    947.62 o 
 -12   2   6     5408.68     5465.77    410.31 o 
 -10   2   6     6773.89     7168.41    252.13 o 
  -8   2   6    19489.41    21514.68    698.27 o 
  -6   2   6    10920.83    11283.25    426.97 o 
  -4   2   6    20525.05    22448.24    603.49 o 
  -2   2   6    23104.84    24499.11    655.91 o 
   0   2   6     1293.89     1304.49     66.82 o 
   2   2   6      936.51     1059.44     62.22 o 
   4   2   6      576.80      775.63     55.87 o 
   6   2   6     4684.99     5168.58    147.71 o 
   8   2   6    10415.87    11167.72    386.89 o 
  10   2   6      308.98      355.15     66.62 o 
  12   2   6     3668.92     3767.42    164.75 o 
  14   2   6     1396.96     1500.39    114.00 o 
  16   2   6     1270.95     1382.21    118.65 o 
  18   2   6     2423.91     2424.99    151.76 o 
  20   2   6     2520.94     2343.73    199.18 o 
 -21   3   6      276.70      203.20    191.48 o 
 -19   3   6      439.88      525.59    140.92 o 
 -17   3   6     1527.65     1654.04    167.02 o 
 -15   3   6      413.21      550.87    126.75 o 
 -13   3   6      647.14      687.31    121.20 o 
 -11   3   6      427.41      501.46    107.34 o 
  -9   3   6      121.77      114.09     70.37 o 
  -7   3   6     1272.69     1376.84    101.67 o 
  -5   3   6     6334.99     6499.67    207.52 o 
  -3   3   6     2763.31     2931.33    119.59 o 
  -1   3   6     3143.32     3281.00    126.93 o 
   1   3   6     2274.42     2348.93    105.93 o 
   3   3   6     5435.84     5882.79    219.31 o 
   5   3   6     6193.65     6312.38    208.46 o 
   7   3   6     3881.62     4000.39    167.52 o 
   9   3   6     3363.96     3362.47    169.21 o 
  11   3   6     3356.36     3242.18    254.85 o 
  13   3   6      791.66      791.71    117.32 o 
  15   3   6      705.40      560.70    120.90 o 
  17   3   6      368.91      289.16    122.19 o 
  19   3   6      450.20      353.99    167.02 o 
 -20   4   6      987.26     1379.42    308.71 o 
 -18   4   6     1248.96     1524.92    199.97 o 
 -16   4   6     1671.17     2004.19    205.18 o 
 -14   4   6     4730.70     4697.91    277.44 o 
 -12   4   6     4246.10     4202.18    254.69 o 
 -10   4   6     6684.54     6625.49    329.15 o 
  -8   4   6     8146.62     8563.55    318.61 o 
  -6   4   6     4034.92     3997.45    187.89 o 
  -4   4   6    11332.27    11907.78    358.44 o 
  -2   4   6     9537.01     9422.93    295.39 o 
   0   4   6     3669.93     3641.98    177.98 o 
   2   4   6     4704.41     4649.41    205.23 o 
   4   4   6     3483.16     3129.23    148.67 o 
   6   4   6     4621.75     4365.33    211.39 o 
   8   4   6     3765.84     3679.39    196.29 o 
  10   4   6      982.34      885.18    124.59 o 
  12   4   6     3765.45     3948.20    238.22 o 
  14   4   6     2574.19     2438.13    239.97 o 
  16   4   6     1423.93     1176.22    293.08 o 
 -15   5   6     4442.99     4478.05    302.33 o 
 -13   5   6     3144.70     3157.94    248.27 o 
 -11   5   6     3454.35     3433.66    249.51 o 
  -9   5   6     6184.78     6216.77    336.56 o 
  -7   5   6     4754.93     4847.88    230.53 o 
  -5   5   6     4178.05     4323.34    269.63 o 
  -3   5   6    11653.02    11741.33    513.86 o 
  -1   5   6     5564.74     5752.50    306.56 o 
   1   5   6     5387.51     5524.82    247.90 o 
   3   5   6     8020.25     8140.91    322.90 o 
   5   5   6     8922.00     8994.01    428.55 o 
   7   5   6     5041.01     4946.34    293.77 o 
   9   5   6     4748.26     4567.84    286.95 o 
  11   5   6     3513.77     3473.59    257.97 o 
  13   5   6     3787.49     3759.21    375.14 o 
 -10   6   6     5204.97     4740.05    468.92 o 
  -8   6   6     6280.96     6381.28    511.91 o 
  -6   6   6     5619.99     4984.37    315.00 o 
  -4   6   6     5246.58     5209.81    321.69 o 
  -2   6   6     9670.95     9317.22    457.25 o 
   0   6   6     6676.15     6295.50    355.06 o 
   2   6   6     6705.25     6049.13    484.56 o 
   4   6   6     7414.53     7097.34    390.94 o 
   6   6   6     7327.64     7428.55    601.79 o 
 -25   1   7      892.82      958.10    209.06 o 
 -23   1   7     1390.90     1472.10    207.49 o 
 -21   1   7     1289.29     1133.10    123.52 o 
 -19   1   7      141.84      202.84     91.90 o 
 -17   1   7      715.89      791.44    111.08 o 
 -15   1   7     1196.06     1426.38    149.11 o 
 -13   1   7    11331.82    11394.87    668.22 o 
 -11   1   7     1826.65     1665.69    125.78 o 
  -9   1   7     4099.76     3330.21    191.77 o 
  -7   1   7     1663.57     1540.68     73.32 o 
  -5   1   7    40891.31    37763.50   1486.95 o 
  -3   1   7    49875.20    49751.68   1301.63 o 
  -1   1   7    76659.17    77572.45   2333.24 o 
   1   1   7     4474.18     4510.15    130.21 o 
   3   1   7     5625.85     5739.08    168.51 o 
   5   1   7    31367.31    34380.30    929.48 o 
   7   1   7    12330.88    13424.08    451.74 o 
   9   1   7     1240.86     1303.46     96.35 o 
  11   1   7     6866.87     6929.41    250.20 o 
  13   1   7     1295.60     1387.48    122.19 o 
  15   1   7     2182.67     2224.87    172.34 o 
  17   1   7     2334.65     2460.32    214.14 o 
  19   1   7     1755.68     1851.22    252.73 o 
  21   1   7     1354.98     1422.41    328.25 o 
 -24   2   7     4970.91     5168.59    451.34 o 
 -22   2   7     3856.07     3957.15    304.62 o 
 -20   2   7     6993.95     7043.01    418.14 o 
 -18   2   7    12560.02     9941.27   2926.87 o 
 -16   2   7    18289.38    15695.02   3135.93 o 
 -14   2   7    21256.75    20819.17   3202.37 o 
 -12   2   7    23499.44    23571.61   2672.87 o 
 -10   2   7    40870.30    42265.12   1600.02 o 
  -8   2   7    15384.67    14226.87    500.86 o 
  -6   2   7    36546.68    35947.66   1073.91 o 
  -4   2   7    61873.18    64286.10   1684.43 o 
  -2   2   7    54969.50    59737.71   1566.19 o 
   0   2   7    54360.71    57393.68   1504.85 o 
   2   2   7    54726.20    59674.02   1563.35 o 
   4   2   7    43996.94    48958.45   1335.68 o 
   6   2   7    41974.57    44024.63   1304.62 o 
   8   2   7    31588.47    32331.13   1026.53 o 
  10   2   7    41894.82    42937.10   1364.88 o 
  12   2   7    37643.77    37917.02   1167.68 o 
  14   2   7    12570.48    12120.21    399.43 o 
  16   2   7    12144.54    11635.62    446.28 o 
  18   2   7     9613.67     9582.84    326.27 o 
  20   2   7     6702.65     6123.38    601.79 o 
 -21   3   7     2824.76     2403.56    334.11 o 
 -19   3   7     7634.30     7116.52    715.11 o 
 -17   3   7     9031.24     8319.29    631.09 o 
 -15   3   7    18176.97    17602.71   1418.50 o 
 -13   3   7    15047.46    14678.68    842.11 o 
 -11   3   7    11239.12    11435.00    390.61 o 
  -9   3   7    28353.29    28566.16    894.89 o 
  -7   3   7    15425.06    15718.71    444.31 o 
  -5   3   7    14673.60    14611.39    414.53 o 
  -3   3   7    22667.09    23046.37    629.61 o 
  -1   3   7    23694.02    24641.13    669.67 o 
   1   3   7    26835.83    28915.85    900.87 o 
   3   3   7    12241.40    12969.84    427.86 o 
   5   3   7    22935.18    24070.84    793.10 o 
   7   3   7    17685.35    18474.32    620.32 o 
   9   3   7     8568.72     8472.22    305.23 o 
  11   3   7    40869.12    40258.59   2500.07 o 
  13   3   7    14616.22    13750.61    748.68 o 
  15   3   7     5317.13     4929.99    302.67 o 
  17   3   7     5765.94     5224.11    475.15 o 
 -20   4   7     4520.69     4548.57    441.57 o 
 -18   4   7     8685.32     9098.94    445.48 o 
 -16   4   7     9849.77    10097.42    471.90 o 
 -14   4   7    16151.11    15732.56    715.11 o 
 -12   4   7    22526.84    22956.88   1135.19 o 
 -10   4   7    23145.80    23451.07    758.67 o 
  -8   4   7    17610.67    18230.36    601.42 o 
  -6   4   7    35817.27    36130.77   1130.24 o 
  -4   4   7    49276.86    49499.03   1324.21 o 
  -2   4   7    47836.22    48920.79   1510.66 o 
   0   4   7    31760.74    32908.56   1033.71 o 
   2   4   7    29390.57    30463.55    960.41 o 
   4   4   7    29380.45    29313.62    995.21 o 
   6   4   7    24223.32    24148.02    987.91 o 
   8   4   7    20306.86    20315.89    915.47 o 
  10   4   7    20289.27    20718.35    812.44 o 
  12   4   7    15334.48    15053.24    555.22 o 
  14   4   7     8801.50     8526.40    855.79 o 
 -15   5   7      846.49     1076.69    198.43 o 
 -13   5   7     2132.24     2386.90    234.09 o 
 -11   5   7      633.44      826.30    174.01 o 
  -9   5   7     1037.34     1289.65    143.95 o 
  -7   5   7     1342.87     1485.65    146.88 o 
  -5   5   7     2273.24     2150.76    192.03 o 
  -3   5   7     4624.64     4709.14    274.92 o 
  -1   5   7     4458.82     4458.61    218.68 o 
   1   5   7     1099.30     1231.91    140.89 o 
   3   5   7     1389.75     1648.93    190.84 o 
   5   5   7     3923.11     3991.86    262.05 o 
   7   5   7     2266.65     2237.45    213.95 o 
   9   5   7     1631.13     1813.90    211.15 o 
  11   5   7     1558.52     1665.46    211.42 o 
  -6   6   7     1930.00     2092.96    228.89 o 
  -4   6   7     1864.27     2156.17    233.38 o 
  -2   6   7     1464.20     1434.74    210.00 o 
   0   6   7     1718.35     1922.98    223.82 o 
   2   6   7     2075.87     2106.25    324.34 o 
   4   6   7     1664.27     1809.27    355.60 o 
   6   6   7     1336.80     1441.94    351.69 o 
 -24   0   8     4572.06     4466.51    355.60 o 
 -22   0   8     6370.31     6489.03    849.93 o 
 -20   0   8     3128.88     3154.49    246.97 o 
 -18   0   8     1673.25     1688.87    513.86 o 
 -10   0   8    52027.73    48994.82   2567.36 o 
  -8   0   8     5428.22     5158.17    308.71 o 
  -2   0   8    87431.57    71249.21   3724.04 o 
   0   0   8    40962.77    32140.88   1699.85 o 
   2   0   8     1754.53     1731.11    140.68 o 
   4   0   8    37907.77    37798.86   1335.28 o 
   6   0   8    12223.38    12390.48    649.47 o 
   8   0   8    14319.65    15204.63    798.77 o 
  10   0   8    41276.42    43545.89   2126.77 o 
  12   0   8    15507.15    16990.98    903.03 o 
  14   0   8    13717.89    14306.75    874.23 o 
  16   0   8    11393.88    11705.60    764.95 o 
  18   0   8    12841.17    12204.56    915.72 o 
  20   0   8     7977.34     7571.21    566.00 o 
 -25   1   8     5295.45     5965.03    584.20 o 
 -23   1   8     7140.82     7152.77    569.11 o 
 -21   1   8    10027.96     9224.31    708.42 o 
 -19   1   8     7923.28     8221.60    450.41 o 
 -17   1   8    17555.11    17252.52    980.83 o 
 -15   1   8    28037.68    26460.94   1529.87 o 
 -13   1   8    35372.02    32841.80   2766.66 o 
 -11   1   8    47492.06    45588.56   1389.58 o 
  -9   1   8    32512.96    28726.78   1646.96 o 
  -7   1   8    41297.62    34704.16   1191.28 o 
  -5   1   8    91607.10    89846.03   3317.16 o 
  -3   1   8    83384.60    78961.31   2403.82 o 
  -1   1   8    77211.16    75208.81   1961.13 o 
   1   1   8   148833.39   154905.47   4646.07 o 
   3   1   8    63070.21    65835.71   1947.66 o 
   5   1   8    49855.01    51900.24   1396.28 o 
   7   1   8    40379.85    40421.57   1280.87 o 
   9   1   8    50910.20    53004.87   1677.09 o 
  11   1   8    40393.52    42302.39   1460.97 o 
  13   1   8    26407.34    26203.20    920.65 o 
  15   1   8    20268.88    19478.45    636.53 o 
  17   1   8    10199.22     9431.88    399.44 o 
  19   1   8     9472.04     8764.50    391.89 o 
 -24   2   8     1012.41      961.10    216.20 o 
 -22   2   8      572.50      477.14    127.39 o 
 -20   2   8     1292.84     1152.58    241.36 o 
 -18   2   8      776.72      645.15    189.52 o 
 -16   2   8     7190.89     6451.96   1338.39 o 
 -14   2   8     1903.32     2024.69    183.66 o 
 -12   2   8      265.74      362.44     91.06 o 
 -10   2   8     3871.89     4039.76    223.63 o 
  -8   2   8     2071.72     2342.90    100.86 o 
  -6   2   8      516.59      509.78     52.40 o 
  -4   2   8     8928.24     8749.00    254.93 o 
  -2   2   8     1774.75     1707.17     80.55 o 
   0   2   8    16587.55    18057.38    491.32 o 
   2   2   8    10098.06    11027.00    309.67 o 
   4   2   8    15434.05    16143.83    459.34 o 
   6   2   8     1705.44     1618.40     96.68 o 
   8   2   8     3591.12     3709.36    169.99 o 
  10   2   8     8233.63     8409.10    318.07 o 
  12   2   8    14206.25    13882.19    443.79 o 
  14   2   8     2169.78     2113.74    136.00 o 
  16   2   8      954.73     1043.88    110.04 o 
  18   2   8     2017.11     2121.02    149.74 o 
 -21   3   8      164.86      133.49    137.83 o 
 -19   3   8      810.97     1014.62    159.98 o 
 -17   3   8      804.59      895.74    148.90 o 
 -15   3   8     2658.40     2786.98    254.00 o 
 -13   3   8     5048.07     4944.57    351.69 o 
 -11   3   8     2426.41     2428.05    139.51 o 
  -9   3   8     2038.42     2081.27    126.18 o 
  -7   3   8     2118.63     2171.40    108.45 o 
  -5   3   8     3060.19     3112.15    128.21 o 
  -3   3   8     5009.98     4998.19    171.87 o 
  -1   3   8     5208.75     5367.10    179.21 o 
   1   3   8     2903.00     2995.21    142.81 o 
   3   3   8      262.94      339.36     72.27 o 
   5   3   8      168.39       83.97     69.46 o 
   7   3   8     3132.20     3212.53    160.23 o 
   9   3   8     3279.82     3115.31    144.75 o 
  11   3   8     2474.99     2359.01    169.66 o 
  13   3   8      959.64      984.41    127.83 o 
  15   3   8     1021.50     1043.13    140.40 o 
  17   3   8      430.48      378.50    132.20 o 
 -20   4   8     2347.19     2844.81    379.05 o 
 -18   4   8     1184.85     1364.19    199.97 o 
 -16   4   8     3618.14     3784.41    260.58 o 
 -14   4   8     1081.37     1231.72    173.03 o 
 -12   4   8     1250.49     1590.74    178.02 o 
 -10   4   8     4089.32     4171.30    201.00 o 
  -8   4   8     6648.09     6759.07    270.06 o 
  -6   4   8     1811.37     1852.05    136.03 o 
  -4   4   8     1859.12     2076.73    124.09 o 
  -2   4   8      181.58      164.21     93.78 o 
   0   4   8     4560.86     4913.62    213.95 o 
   2   4   8     5063.23     5063.18    220.25 o 
   4   4   8     7000.75     6951.66    288.49 o 
   6   4   8     1587.87     1655.15    137.36 o 
   8   4   8     1778.64     1773.79    154.81 o 
  10   4   8     1697.04     1809.40    156.00 o 
  12   4   8     3680.93     3713.25    230.04 o 
  14   4   8     1154.87     1096.73    195.95 o 
 -15   5   8     2513.76     2658.19    249.51 o 
 -13   5   8     2948.61     3213.51    253.81 o 
 -11   5   8     6281.48     6430.26    350.93 o 
  -9   5   8     5788.23     5682.35    257.61 o 
  -7   5   8     4146.99     4107.92    212.70 o 
  -5   5   8     4023.87     4221.22    258.08 o 
  -3   5   8     4261.29     4332.62    261.02 o 
  -1   5   8     3249.84     3273.39    188.96 o 
   1   5   8     5363.12     5272.68    265.90 o 
   3   5   8     4535.56     4591.14    278.06 o 
   5   5   8     4465.82     4579.56    282.64 o 
   7   5   8     3691.13     3606.82    255.17 o 
   9   5   8     3986.72     3813.86    265.59 o 
  11   5   8     3277.17     3055.83    339.97 o 
  -8   6   8     4923.57     4435.25    418.12 o 
  -6   6   8     6090.12     5927.37    346.11 o 
  -4   6   8     7590.72     7369.48    395.93 o 
  -2   6   8     8806.98     8416.94    431.90 o 
   0   6   8     6843.45     6935.83    378.52 o 
   2   6   8     6442.84     5627.10    468.92 o 
   4   6   8     8493.56     8159.29    629.14 o 
 -25   1   9     1181.67     1392.44    287.22 o 
 -23   1   9     1987.09     2144.52    228.43 o 
 -21   1   9     1023.38     1032.46    108.47 o 
 -19   1   9     2310.98     2269.39    289.44 o 
 -17   1   9     9567.88     9405.95    498.00 o 
 -15   1   9     1911.44     1757.16    344.78 o 
 -13   1   9     3559.94     3203.68    233.72 o 
 -11   1   9     5469.38     5304.27    195.37 o 
  -9   1   9     9139.82     7783.68    368.87 o 
  -7   1   9    20251.29    18072.78    565.72 o 
  -5   1   9      287.97      381.11     41.98 o 
  -3   1   9    11226.18    10467.79    295.89 o 
  -1   1   9    14944.03    13928.70    383.41 o 
   1   1   9     5257.81     4646.45    171.57 o 
   3   1   9    24839.89    24798.74    936.70 o 
   5   1   9    10387.87    10287.46    334.35 o 
   7   1   9     1656.85     1388.71    147.35 o 
   9   1   9    15150.25    15707.48    536.89 o 
  11   1   9     5182.52     5370.82    308.55 o 
  13   1   9     3074.61     3247.74    253.25 o 
  15   1   9     2721.43     2838.80    161.67 o 
  17   1   9     2141.53     2520.10    303.20 o 
  19   1   9     1545.77     1656.99    173.38 o 
 -24   2   9     4871.77     5313.39    372.99 o 
 -22   2   9     5046.96     4453.11    427.77 o 
 -20   2   9     6225.04     6267.17    408.36 o 
 -18   2   9    11092.74     8810.22   2643.56 o 
 -16   2   9    11355.83     9944.35   2411.05 o 
 -14   2   9    21085.32    19685.59   3454.41 o 
 -12   2   9    25406.63    24429.14   1580.96 o 
 -10   2   9    28883.92    28764.61   1412.90 o 
  -8   2   9    41038.72    39187.21   1869.76 o 
  -6   2   9    55623.02    54108.14   2306.88 o 
  -4   2   9    23717.60    23098.55    624.34 o 
  -2   2   9    67671.42    68934.98   1807.16 o 
   0   2   9    35873.07    36475.54    967.60 o 
   2   2   9    21450.37    21670.46    584.63 o 
   4   2   9    34093.33    35422.54   1085.82 o 
   6   2   9    23635.51    23331.31    717.70 o 
   8   2   9    18927.30    19207.00    739.10 o 
  10   2   9    17146.64    17018.29    580.57 o 
  12   2   9     8885.67     8571.29    332.80 o 
  14   2   9    14616.12    14609.00    495.30 o 
  16   2   9     6225.53     5810.23    239.63 o 
  18   2   9     8596.47     8052.42    358.18 o 
 -21   3   9     3935.88     3363.55    486.51 o 
 -19   3   9     5071.71     4883.78    779.59 o 
 -17   3   9     9346.49     8889.19   1148.87 o 
 -15   3   9     9527.15     9765.26   1371.60 o 
 -13   3   9     8543.17     8991.54    820.62 o 
 -11   3   9    19036.27    19585.24   1104.39 o 
  -9   3   9    17714.38    17963.91    583.10 o 
  -7   3   9    18612.26    18108.65    508.57 o 
  -5   3   9    14484.41    14802.29    421.18 o 
  -3   3   9    39076.13    40827.06   1089.95 o 
  -1   3   9    23956.34    24444.50    666.72 o 
   1   3   9    13782.89    14091.01    462.47 o 
   3   3   9    30988.22    32704.24   1015.41 o 
   5   3   9    20542.67    21313.09    832.10 o 
   7   3   9    17534.71    17767.13    601.28 o 
   9   3   9    18689.45    18808.04    635.34 o 
  11   3   9    18049.26    17158.05    940.24 o 
  13   3   9     8229.71     7803.66    485.39 o 
  15   3   9    10359.97     9494.04    680.26 o 
  17   3   9    10101.74     9636.69    763.96 o 
 -20   4   9     5253.54     5380.91    480.65 o 
 -18   4   9     7503.38     7202.17    383.01 o 
 -16   4   9     8246.96     8198.67    407.16 o 
 -14   4   9    11281.37    11601.85    855.79 o 
 -12   4   9     9594.33    10314.96    466.15 o 
 -10   4   9    12860.50    12731.90    444.54 o 
  -8   4   9    16917.04    17274.64    576.38 o 
  -6   4   9    17433.02    17784.37    588.06 o 
  -4   4   9     8662.02     9123.37    290.55 o 
  -2   4   9    22991.84    23517.21    756.38 o 
   0   4   9    28081.51    28386.83    902.31 o 
   2   4   9    20288.62    20643.44    672.22 o 
   4   4   9    21841.49    22291.42    885.93 o 
   6   4   9    17938.29    17496.91   1000.76 o 
   8   4   9    16968.11    16488.57    740.07 o 
  10   4   9    17408.53    17022.43    670.42 o 
  12   4   9    10648.23    10966.82    617.61 o 
  14   4   9    10964.21    10484.57   1180.13 o 
 -15   5   9      744.38      721.25    187.35 o 
 -13   5   9     1624.38     1923.88    218.62 o 
 -11   5   9     2229.20     2305.46    226.65 o 
  -9   5   9     1971.97     2212.99    172.63 o 
  -7   5   9     2332.86     2239.23    200.80 o 
  -5   5   9     1641.09     1831.64    187.83 o 
  -3   5   9     3476.61     3465.39    234.43 o 
  -1   5   9     3560.05     3540.27    197.61 o 
   1   5   9     2860.64     2874.78    180.92 o 
   3   5   9     3690.30     3587.07    248.14 o 
   5   5   9     2202.19     2269.88    252.05 o 
   7   5   9     1028.54     1255.79    192.48 o 
   9   5   9     2882.83     2819.93    328.25 o 
  11   5   9     2486.04     2297.73    320.43 o 
  -8   6   9      451.51      504.09    250.09 o 
  -6   6   9      540.17      489.70    182.49 o 
  -4   6   9     1033.43     1200.93    203.97 o 
  -2   6   9      924.37     1147.91    200.20 o 
   0   6   9     1512.57     1695.94    312.62 o 
   4   6   9      354.02      371.23    300.89 o 
 -24   0  10     7140.83     7299.60    496.28 o 
 -22   0  10     2751.39     2887.79    285.26 o 
 -20   0  10     1927.48     2038.32    611.56 o 
 -12   0  10    20805.25    19710.47   1062.90 o 
  -6   0  10    50750.34    38933.57   2151.19 o 
  -4   0  10    76250.77    60588.33   2887.79 o 
  -2   0  10    52256.59    43324.74   2293.82 o 
   0   0  10    55664.44    44813.20   1677.21 o 
   2   0  10   133128.52   117175.49   4318.83 o 
   4   0  10    51439.21    49504.31   2254.75 o 
   6   0  10    16345.57    15759.66    596.46 o 
   8   0  10    24420.19    25628.38   1288.12 o 
  10   0  10    23252.71    24191.99   1651.01 o 
  12   0  10    34602.43    35990.09   2479.44 o 
  14   0  10    24633.88    24884.56   1854.21 o 
  16   0  10    12007.52    12349.89    660.76 o 
  18   0  10     9314.14     9711.64    659.71 o 
  20   0  10     8614.98     9913.85    883.14 o 
 -25   1  10     4882.52     5089.38    276.53 o 
 -23   1  10     6598.37     6624.97    359.29 o 
 -21   1  10     7215.32     6671.49    422.92 o 
 -19   1  10     6774.56     6173.58    522.38 o 
 -17   1  10    18323.80    18248.99   1043.36 o 
 -15   1  10    16201.68    15939.53    926.13 o 
 -13   1  10    26386.02    23641.62   1316.90 o 
 -11   1  10    29614.92    27155.10   1228.97 o 
  -9   1  10    47164.66    39840.21   1652.60 o 
  -7   1  10    21070.78    18023.22    796.41 o 
  -5   1  10     9588.46     8743.41    291.04 o 
  -3   1  10    58939.01    52971.50   1394.48 o 
  -1   1  10    63224.64    60158.54   1578.51 o 
   1   1  10    27852.03    26512.78    818.00 o 
   3   1  10    35569.39    33620.43   1262.76 o 
   5   1  10    21614.22    20563.56    774.50 o 
   7   1  10    37903.72    39231.08   1256.00 o 
   9   1  10     9327.79     9346.25    406.66 o 
  11   1  10    26330.58    25953.21    918.65 o 
  13   1  10    25271.24    24639.34   1172.75 o 
  15   1  10     7613.24     7227.11    291.07 o 
  17   1  10    10018.30     9526.38    413.13 o 
  19   1  10     6468.95     7537.07   1007.42 o 
 -24   2  10     2441.30     2124.57    298.71 o 
 -22   2  10     2035.64     1782.43    171.67 o 
 -20   2  10     2619.61     2325.27    430.09 o 
 -18   2  10     2099.57     1665.62    357.56 o 
 -16   2  10     2432.90     2248.20    474.79 o 
 -14   2  10     3823.58     3580.72    558.80 o 
 -12   2  10    17079.25    16470.29   1167.14 o 
 -10   2  10    11599.63    11431.90    628.33 o 
  -8   2  10      835.03      881.00     69.30 o 
  -6   2  10      481.81      597.97     58.29 o 
  -4   2  10    16848.68    16633.82    460.69 o 
  -2   2  10     7220.25     7649.53    228.81 o 
   0   2  10    15676.44    16217.91    446.25 o 
   2   2  10     6788.94     6270.15    223.26 o 
   4   2  10     5714.65     5720.54    363.42 o 
   6   2  10    11180.73    11446.90    376.85 o 
   8   2  10    15460.83    15468.24    612.54 o 
  10   2  10     7409.80     7016.89    282.39 o 
  12   2  10     7202.75     7133.54    292.02 o 
  14   2  10     5210.78     5043.15    217.48 o 
  16   2  10     6032.74     5681.00    289.69 o 
  18   2  10     3695.27     3602.10    238.52 o 
 -23   3  10      458.11      363.97    200.23 o 
 -21   3  10      101.79      122.12    137.41 o 
 -19   3  10        5.31       97.69    130.18 o 
 -17   3  10       49.82      179.92    129.78 o 
 -15   3  10      110.96      308.71    187.57 o 
 -13   3  10       46.42      212.19    109.60 o 
 -11   3  10      440.91      619.83     91.55 o 
  -9   3  10      314.03      417.86     82.80 o 
  -7   3  10     1358.43     1456.50     95.07 o 
  -5   3  10       22.42        7.94     56.38 o 
  -3   3  10      216.45      236.96     61.43 o 
  -1   3  10     1397.90     1426.67    107.43 o 
   1   3  10     1242.07     1415.22    106.54 o 
   3   3  10     1334.86     1566.23    115.59 o 
   5   3  10      338.20      286.58     97.36 o 
   7   3  10      262.09      251.23     82.77 o 
   9   3  10      239.18      183.72     87.34 o 
  11   3  10        8.95     -137.12     91.52 o 
  13   3  10      170.92      158.26    108.25 o 
  15   3  10       57.21      -69.26    111.95 o 
  17   3  10       25.95      -50.55    153.34 o 
 -20   4  10      764.55      863.60    281.35 o 
 -18   4  10      803.30     1192.00    308.71 o 
 -16   4  10     1791.41     2138.29    212.53 o 
 -14   4  10      955.59     1300.73    177.32 o 
 -12   4  10     1925.26     2121.20    246.19 o 
 -10   4  10     2714.14     2974.35    171.25 o 
  -8   4  10      998.63     1173.98    121.45 o 
  -6   4  10      524.94      559.68    101.38 o 
  -4   4  10    11378.38    11735.00    412.78 o 
  -2   4  10     4356.48     4683.18    211.13 o 
   0   4  10     3120.08     3195.76    172.09 o 
   2   4  10     1075.66     1180.31    121.89 o 
   4   4  10     2161.73     2160.96    285.26 o 
   6   4  10     6048.83     6502.42    484.56 o 
   8   4  10     6625.29     6305.88    506.05 o 
  10   4  10     1572.20     1577.86    149.96 o 
  12   4  10     1830.91     1624.47    267.68 o 
  14   4  10      309.04      214.92    230.55 o 
 -15   5  10     2135.43     2439.14    247.50 o 
 -13   5  10     2284.35     2696.47    244.98 o 
 -11   5  10     2814.72     3121.44    249.14 o 
  -9   5  10     4942.94     5020.83    243.21 o 
  -7   5  10     5923.57     5874.58    318.71 o 
  -5   5  10     7948.29     7834.06    385.39 o 
  -3   5  10     9728.93     9588.48    444.64 o 
  -1   5  10     8036.04     7816.13    317.71 o 
   1   5  10     6045.28     5655.18    316.56 o 
   3   5  10     7835.08     7526.58    381.79 o 
   5   5  10     6545.88     6294.08    386.86 o 
   7   5  10     7131.98     6839.25    582.25 o 
   9   5  10     3629.94     3644.76    273.54 o 
  -8   6  10     5150.01     4306.29    414.22 o 
  -6   6  10     5758.14     5530.79    336.56 o 
  -4   6  10     5791.14     5664.75    340.57 o 
  -2   6  10     5069.07     4821.68    313.17 o 
   2   6  10     4879.83     4661.89    476.74 o 
 -25   1  11     1269.82     1282.71    166.94 o 
 -23   1  11      692.12      724.21    113.29 o 
 -21   1  11     1100.67     1104.37    144.10 o 
 -19   1  11     3635.87     3182.31    282.43 o 
 -17   1  11     3043.07     2706.24    343.06 o 
 -15   1  11     5776.18     5432.93    333.88 o 
 -13   1  11    10336.88     9726.28    617.42 o 
 -11   1  11    18506.11    17827.53    795.22 o 
  -9   1  11     8108.09     6856.22    392.52 o 
  -7   1  11    13684.35    11613.56    367.14 o 
  -5   1  11     8246.90     6973.54    213.82 o 
  -3   1  11    12454.98    10956.46    314.84 o 
  -1   1  11      396.16      358.88     44.87 o 
   1   1  11     4401.84     3827.22    159.59 o 
   3   1  11     4654.15     4334.41    438.60 o 
   5   1  11     6135.98     5693.72    623.28 o 
   7   1  11      523.72      493.09     86.88 o 
   9   1  11     4622.54     4313.00    188.07 o 
  11   1  11     4061.05     3872.15    270.77 o 
  13   1  11     8839.66     8318.69    342.93 o 
  15   1  11     4527.71     4489.45    308.17 o 
  17   1  11     3466.64     3612.92    263.60 o 
 -24   2  11     4213.67     3811.09    601.79 o 
 -22   2  11     3662.13     3261.10    484.91 o 
 -20   2  11     6449.28     7194.77    631.09 o 
 -18   2  11     5531.82     4439.04   1289.54 o 
 -16   2  11     7123.51     6028.68   1389.19 o 
 -14   2  11     8688.42     7408.27   1588.48 o 
 -12   2  11     7035.09     6921.31    677.72 o 
 -10   2  11    24372.66    23025.23   1322.65 o 
  -8   2  11    13188.03    12421.49    679.09 o 
  -6   2  11     1614.57     1716.73    111.68 o 
  -4   2  11    25709.80    24673.72    668.91 o 
  -2   2  11    17338.96    16734.16    463.69 o 
   0   2  11    18173.13    17239.82    474.44 o 
   2   2  11    22729.99    22704.04    711.72 o 
   4   2  11    26856.95    26659.39   1016.44 o 
   6   2  11    13656.73    13426.49    434.98 o 
   8   2  11     3929.91     3784.58    209.73 o 
  10   2  11    17626.52    17768.61    744.15 o 
  12   2  11    12226.87    11823.36    435.80 o 
  14   2  11     5614.69     5116.04    209.69 o 
  16   2  11     6090.26     5620.38    291.43 o 
  18   2  11     3801.10     3318.52    375.75 o 
 -23   3  11     3740.84     2571.27    316.52 o 
 -21   3  11     6540.69     5782.06    808.90 o 
 -19   3  11     9330.25     8533.53   1297.36 o 
 -17   3  11     5228.73     5363.97    863.60 o 
 -15   3  11     9255.04     8972.31   1291.50 o 
 -13   3  11    12098.59    12197.75   1615.84 o 
 -11   3  11    24698.99    24091.20   1201.01 o 
  -9   3  11    17579.47    17324.18    840.61 o 
  -7   3  11     9544.57     9456.74    351.95 o 
  -5   3  11    23518.71    22836.27    630.63 o 
  -3   3  11    30595.34    29584.73    802.56 o 
  -1   3  11    27242.58    26693.97    839.43 o 
   1   3  11    43036.09    43719.99   1347.43 o 
   3   3  11    32264.17    33159.25   1266.89 o 
   5   3  11    23457.74    23171.81    901.79 o 
   7   3  11    20682.96    20797.13    937.85 o 
   9   3  11    14197.51    14255.14    500.13 o 
  11   3  11    15865.75    15563.46   1432.17 o 
  13   3  11    11921.94    11397.51    667.47 o 
  15   3  11     8315.05     7658.07    357.83 o 
 -18   4  11     4469.06     4662.60    531.45 o 
 -16   4  11     4938.62     5191.89    429.85 o 
 -14   4  11     8714.35     8471.85    795.22 o 
 -12   4  11     9652.47     9355.78    599.83 o 
 -10   4  11    16044.04    16058.12    545.50 o 
  -8   4  11    12830.70    13015.39    452.83 o 
  -6   4  11     5248.83     5281.33    227.06 o 
  -4   4  11    17409.17    17308.95    577.25 o 
  -2   4  11    12888.79    12806.29    444.92 o 
   0   4  11     6224.25     6409.71    260.12 o 
   2   4  11     8495.88     9167.59    418.61 o 
   4   4  11    11954.24    11907.43    514.66 o 
   6   4  11     6197.64     6181.99    468.92 o 
   8   4  11     2510.24     2135.50    216.90 o 
  10   4  11     6050.64     5981.22    372.45 o 
  12   4  11     5707.44     5324.05    677.99 o 
 -15   5  11     2181.61     2274.29    379.05 o 
 -13   5  11     3989.76     4233.33    292.53 o 
 -11   5  11     4644.84     4508.44    292.27 o 
  -9   5  11     4975.93     5148.38    299.79 o 
  -7   5  11     6982.96     6893.57    355.93 o 
  -5   5  11     4110.47     4032.31    259.69 o 
  -3   5  11     4907.14     4998.37    290.09 o 
  -1   5  11     4029.99     4317.30    225.24 o 
   1   5  11     5063.61     5077.50    371.23 o 
   3   5  11     6613.74     6520.81    349.75 o 
   5   5  11     4058.45     3897.44    390.77 o 
   7   5  11     3130.85     3283.96    252.37 o 
   9   5  11     4106.93     3978.04    379.05 o 
  -8   6  11      182.32      168.03    234.46 o 
  -6   6  11       49.06      143.58    171.05 o 
  -4   6  11       43.27       55.92    169.92 o 
  -2   6  11       35.22      -31.26    234.46 o 
 -24   0  12     7747.46     7596.58    527.54 o 
 -22   0  12    22296.44    21547.09   1230.93 o 
 -20   0  12    24088.71    22372.99    896.64 o 
  -6   0  12    71578.23    60309.76   2258.79 o 
  -4   0  12    19796.55    17657.66    701.58 o 
  -2   0  12    45839.25    40468.20   2176.59 o 
   0   0  12    59430.32    55419.09   2938.59 o 
   2   0  12    47748.31    44342.71   1356.67 o 
   4   0  12    71747.95    81624.17   5826.39 o 
   6   0  12    74471.04    79119.67   5181.62 o 
   8   0  12    34924.38    34167.54   1282.69 o 
  10   0  12    40969.18    44434.48   2829.18 o 
  12   0  12    20176.17    21594.26   1426.31 o 
  14   0  12    21921.50    23573.81   1936.27 o 
  16   0  12    21089.27    23145.97   1140.41 o 
  18   0  12    13802.67    14946.98   1391.14 o 
 -25   1  12     4144.39     4328.19    227.71 o 
 -23   1  12     5426.80     5327.58    287.09 o 
 -21   1  12     7796.72     7534.66    649.20 o 
 -19   1  12     8514.95     8540.08    475.70 o 
 -17   1  12    11395.39    11297.18    707.29 o 
 -15   1  12     6662.75     6519.13    383.68 o 
 -13   1  12     7872.34     6615.75    468.92 o 
 -11   1  12    43572.46    39487.87   3587.27 o 
  -9   1  12    24536.21    20433.02    986.94 o 
  -7   1  12    21881.08    18222.28    616.67 o 
  -5   1  12    43522.18    36400.95   1286.55 o 
  -3   1  12     7360.94     6450.00    203.64 o 
  -1   1  12    11547.79    10049.44    292.23 o 
   1   1  12    11979.22    10125.79    291.52 o 
   3   1  12    47298.45    45227.79   2391.52 o 
   5   1  12    22410.25    21832.35   1180.13 o 
   7   1  12     2126.82     2124.97    144.85 o 
   9   1  12     6278.70     5983.44    482.24 o 
  11   1  12     8702.49     8291.98    312.35 o 
  13   1  12     2592.93     2754.59    223.55 o 
  15   1  12     5686.56     5960.38    520.92 o 
  17   1  12     6424.68     6303.29    435.73 o 
 -24   2  12     1935.42     1719.39    285.26 o 
 -22   2  12     2205.67     2018.20    332.99 o 
 -20   2  12     3884.62     3367.52    680.88 o 
 -18   2  12     2870.52     2465.19    495.66 o 
 -16   2  12     5929.20     4943.93   1389.19 o 
 -14   2  12     5235.27     4778.42    834.30 o 
 -12   2  12     8134.77     7853.62    597.05 o 
 -10   2  12    17650.77    16439.57    962.23 o 
  -8   2  12    34637.07    31888.11   1568.56 o 
  -6   2  12    44793.63    43717.19   1560.10 o 
  -4   2  12    26593.46    25022.38    680.90 o 
  -2   2  12     7855.50     7728.03    235.49 o 
   0   2  12    33115.02    32086.77    993.86 o 
   2   2  12    35239.86    35613.00   1099.09 o 
   4   2  12    24541.63    24690.17    948.64 o 
   6   2  12    17043.60    16893.22    616.07 o 
   8   2  12     1588.77     1545.46    143.97 o 
  10   2  12     5933.43     5978.25    361.18 o 
  12   2  12     6798.95     6445.49    326.45 o 
  14   2  12     5610.00     5414.65    281.60 o 
  16   2  12     4274.92     3980.11    198.27 o 
 -21   3  12       64.44      176.57    141.32 o 
 -19   3  12      271.64      284.81    142.97 o 
 -17   3  12       65.97       39.93    124.87 o 
 -15   3  12       32.76       59.97    125.67 o 
 -13   3  12        6.54      153.78    114.51 o 
 -11   3  12      107.29      156.62     85.03 o 
  -9   3  12       33.74       37.54     76.82 o 
  -7   3  12      950.16     1083.61     89.70 o 
  -5   3  12      797.11      991.07     86.25 o 
  -3   3  12      279.67      327.83     66.51 o 
  -1   3  12      817.75      831.73     92.91 o 
   1   3  12      128.55       37.75     72.79 o 
   3   3  12       61.45      105.17     96.24 o 
   5   3  12        8.53       23.11     95.65 o 
   7   3  12        9.40       10.85     97.64 o 
   9   3  12        9.07      -16.48     99.47 o 
  11   3  12       71.54       46.89    124.34 o 
  13   3  12        5.88       51.11    111.29 o 
  15   3  12       11.43      -38.60    122.19 o 
 -18   4  12      589.42      717.17    180.21 o 
 -16   4  12      942.61     1127.49    181.87 o 
 -14   4  12      169.38      309.65    141.70 o 
 -12   4  12      879.69     1081.89    166.12 o 
 -10   4  12      934.50     1144.86    125.47 o 
  -8   4  12      848.13      982.04    117.97 o 
  -6   4  12     4934.35     4858.78    390.77 o 
  -4   4  12     2111.87     2185.89    149.09 o 
  -2   4  12      383.77      421.17    100.31 o 
   0   4  12     1785.81     1878.24    141.41 o 
   2   4  12     2120.79     2106.36    189.70 o 
   4   4  12     1155.48     1339.86    165.11 o 
   6   4  12      494.83      488.46    138.90 o 
   8   4  12      163.10       65.36    142.63 o 
  10   4  12      575.54      376.11    119.32 o 
  12   4  12      494.27      300.61    169.78 o 
 -15   5  12     3292.65     3641.98    429.85 o 
 -13   5  12     4153.98     4146.44    400.54 o 
 -11   5  12     7294.70     7316.78    392.52 o 
  -9   5  12     4448.30     4059.59    262.50 o 
  -7   5  12     4061.60     4024.18    263.61 o 
  -5   5  12     6416.44     6106.90    331.44 o 
  -3   5  12     5578.08     5586.87    314.86 o 
  -1   5  12     6164.00     6183.41    276.45 o 
   1   5  12     4709.85     4607.54    292.64 o 
   3   5  12     7276.53     6635.79    418.12 o 
   5   5  12     5557.07     5299.53    314.86 o 
   7   5  12     4043.18     3501.58    316.52 o 
   9   5  12     4804.36     4407.89    406.40 o 
  -6   6  12     5193.61     5063.12    324.45 o 
  -4   6  12     4390.12     4333.65    429.85 o 
 -25   1  13     1103.98     1071.29    142.55 o 
 -23   1  13     2496.26     2517.30    176.46 o 
 -21   1  13     3254.40     3370.79    315.37 o 
 -19   1  13     5303.72     5159.52    457.45 o 
 -17   1  13     2498.39     2220.50    300.05 o 
 -15   1  13     2184.27     1772.12    294.28 o 
 -13   1  13     4317.08     4349.61    208.65 o 
 -11   1  13     5417.48     5177.36    193.48 o 
  -9   1  13     6001.30     5059.43    340.11 o 
  -7   1  13    12734.38    10368.99    367.15 o 
  -5   1  13     3866.68     3127.09    126.02 o 
  -3   1  13    27672.77    23630.62    647.18 o 
  -1   1  13    26743.14    23407.49    638.55 o 
   1   1  13    18113.87    15249.10    636.96 o 
   3   1  13    19719.02    19071.26   2563.46 o 
   5   1  13    13023.22    12289.08   1676.41 o 
   7   1  13    14328.79    14247.09   2338.76 o 
   9   1  13    21559.78    20616.14    875.97 o 
  11   1  13     2526.07     2363.38    305.70 o 
  13   1  13     3415.30     3318.10    225.91 o 
  15   1  13     1749.83     2270.44    309.09 o 
  17   1  13     3015.57     3153.46    296.59 o 
 -24   2  13     2052.78     1543.54    285.26 o 
 -22   2  13     3534.25     3128.14    861.65 o 
 -20   2  13     4422.38     3546.75   1301.27 o 
 -18   2  13    10018.06     9894.15    543.60 o 
 -16   2  13    10663.62     8644.90   2512.66 o 
 -14   2  13     7235.55     6391.95   1068.76 o 
 -12   2  13    17413.18    16358.09   1165.03 o 
 -10   2  13    12390.57    11921.64    606.33 o 
  -8   2  13    21208.44    18801.06    743.39 o 
  -6   2  13    22385.10    20901.64    785.13 o 
  -4   2  13    34566.53    33105.11   1024.84 o 
  -2   2  13    10457.00     9974.58    295.18 o 
   0   2  13     5712.72     5411.36    233.76 o 
   2   2  13    23271.11    23427.43   1074.62 o 
   4   2  13    19560.68    19294.31    755.72 o 
   6   2  13     7186.22     7429.29    307.39 o 
   8   2  13    21332.46    21079.42   1481.02 o 
  10   2  13     8877.52     8343.48    381.84 o 
  12   2  13     4527.26     4540.62    433.78 o 
  14   2  13     5584.42     5381.24    553.31 o 
  16   2  13     7166.89     7241.56    556.91 o 
 -21   3  13     7163.22     6432.88   1799.50 o 
 -19   3  13     7907.07     6830.17   1705.71 o 
 -17   3  13    17081.57    15442.35   2604.49 o 
 -15   3  13    21747.33    20126.90   3137.89 o 
 -13   3  13    18389.96    17723.88   2239.12 o 
 -11   3  13    21829.20    20944.84   1449.85 o 
  -9   3  13    41636.35    41199.08   2087.08 o 
  -7   3  13    54470.88    52752.65   1890.62 o 
  -5   3  13    59547.34    57613.59   1560.67 o 
  -3   3  13    28835.31    27966.50    883.08 o 
  -1   3  13    30024.41    29441.07    925.67 o 
   1   3  13    24934.87    24352.03    967.16 o 
   3   3  13    43268.74    42926.11   1627.48 o 
   5   3  13    29955.54    29637.06   1142.95 o 
   7   3  13    21662.19    21192.65    835.09 o 
   9   3  13    18849.62    18254.30    729.18 o 
  11   3  13    14538.17    14333.47    859.70 o 
  13   3  13    13873.42    13282.84    609.87 o 
  15   3  13     9605.80     9276.09    724.88 o 
 -18   4  13     4548.97     4588.20    480.65 o 
 -16   4  13     4120.35     3745.81    484.56 o 
 -14   4  13     2312.89     2372.07    220.79 o 
 -12   4  13     5856.52     5534.32    310.34 o 
 -10   4  13     5995.40     6099.41    259.77 o 
  -8   4  13     8728.07     8320.96    320.86 o 
  -6   4  13     9740.06     9526.41    352.54 o 
  -4   4  13    11745.88    11657.82    414.87 o 
  -2   4  13     6034.28     6126.07    253.83 o 
   0   4  13     7450.34     7467.05    292.26 o 
   2   4  13    13935.27    13521.88    577.77 o 
   4   4  13     8462.97     8214.54    388.87 o 
   6   4  13     4526.91     4548.18    263.15 o 
   8   4  13     8616.70     8655.57    601.79 o 
  10   4  13     5087.30     4494.54    676.03 o 
  12   4  13     2198.60     1727.21    328.25 o 
 -15   5  13     4262.97     4802.57    496.28 o 
 -13   5  13     4262.53     4445.43    363.42 o 
 -11   5  13     6236.24     6364.67    361.08 o 
  -9   5  13     5903.69     5748.92    326.05 o 
  -7   5  13     6469.68     6282.97    339.03 o 
  -5   5  13     5378.88     5362.96    307.34 o 
  -3   5  13     7944.95     7928.73    396.51 o 
  -1   5  13     8560.23     8900.35    440.67 o 
   1   5  13     6765.74     6690.74    366.72 o 
   3   5  13     7644.15     7377.31    484.56 o 
   5   5  13     7790.64     7947.58    408.94 o 
   7   5  13     6855.19     6654.67    412.26 o 
 -24   0  14     6891.14     7448.09    539.26 o 
 -22   0  14     5642.55     5697.44    457.20 o 
 -20   0  14     7342.86     7189.83    367.50 o 
 -18   0  14    25256.68    23294.07    943.62 o 
 -16   0  14    22333.50    19528.74    808.22 o 
 -14   0  14    28394.92    23920.54    965.72 o 
 -12   0  14    25274.30    21868.60    864.22 o 
 -10   0  14    35559.58    30136.51   1744.79 o 
  -8   0  14   104919.38    92036.76   3430.37 o 
  -6   0  14    71135.93    65362.40   2973.76 o 
  -4   0  14    93049.40    95523.88   5040.94 o 
  -2   0  14   112531.05   117395.31   6162.45 o 
   0   0  14    36062.93    38643.30   2086.72 o 
   8   0  14    42306.28    53371.45   3923.34 o 
  10   0  14    32227.53    37764.07   2860.44 o 
  12   0  14    26838.08    29328.50   3048.01 o 
  14   0  14    12821.22    12998.14   1690.08 o 
  16   0  14    16621.92    19612.78   1692.04 o 
 -25   1  14     2202.36     2366.93    223.82 o 
 -23   1  14     1824.01     1728.89    159.76 o 
 -21   1  14     1615.41     1639.52    336.06 o 
 -19   1  14     9363.70     7991.58    844.06 o 
 -17   1  14     5032.79     4090.86   1051.17 o 
 -15   1  14     4628.84     3173.39    808.90 o 
 -13   1  14     8202.31     6196.10    969.31 o 
 -11   1  14     5763.53     4776.13    459.12 o 
  -9   1  14     5514.84     4265.63    360.41 o 
  -7   1  14    16242.94    13219.51    540.26 o 
  -5   1  14    18959.67    15217.17    553.31 o 
  -3   1  14    16100.85    13891.78    478.86 o 
  -1   1  14     9777.63     8591.49    371.55 o 
   1   1  14    17065.67    14889.51   1225.07 o 
   3   1  14     9999.68     9629.44    690.99 o 
   5   1  14    11931.05    11343.74    872.16 o 
   7   1  14    21310.68    19917.94   1016.00 o 
   9   1  14    16962.99    15650.36    875.33 o 
  11   1  14     5135.94     5015.75    434.36 o 
  13   1  14     5484.25     5496.77    555.17 o 
  15   1  14     5694.85     5762.40    536.53 o 
  17   1  14     6024.16     5947.53    746.37 o 
 -24   2  14     1563.89     1191.85    273.54 o 
 -22   2  14     3146.07     2944.77    699.48 o 
 -20   2  14     5295.96     4018.00   1481.02 o 
 -18   2  14     9015.20     6680.84   2317.27 o 
 -16   2  14    11404.33     9387.67   2754.93 o 
 -14   2  14     7906.05     6416.36   1479.07 o 
 -12   2  14    13491.69    11601.96   1772.14 o 
 -10   2  14    16494.46    14334.55    568.55 o 
  -8   2  14    17731.01    15323.36    754.67 o 
  -6   2  14    17629.83    15894.19    671.19 o 
  -4   2  14    22172.36    20405.20    632.28 o 
  -2   2  14    27918.97    26173.77    868.54 o 
   0   2  14    10879.79    10051.03    346.58 o 
   2   2  14    14821.33    13901.21    565.94 o 
   4   2  14    15803.75    15235.82    611.66 o 
   6   2  14    25127.34    24489.49   1194.58 o 
   8   2  14    14168.17    13278.39    773.73 o 
  10   2  14    13500.85    13017.27   1279.77 o 
  12   2  14     6791.65     6806.13    713.56 o 
  14   2  14     3797.63     3696.29    539.66 o 
  16   2  14     5947.79     5484.37    431.84 o 
 -21   3  14       10.10       81.99    142.65 o 
 -19   3  14        3.54       15.00    133.27 o 
 -17   3  14        7.11       49.11    130.44 o 
 -15   3  14        5.62       88.59    126.72 o 
 -13   3  14       20.60      115.41    125.05 o 
 -11   3  14      223.71      388.25     96.13 o 
  -9   3  14      144.87      225.82     86.98 o 
  -7   3  14     1904.57     1950.30    118.52 o 
  -5   3  14      398.46      565.16     80.17 o 
  -3   3  14      322.44      483.55     88.78 o 
  -1   3  14      322.62      277.82     83.30 o 
   1   3  14      347.60      421.27    113.19 o 
   3   3  14       30.73       58.00    104.56 o 
   5   3  14       39.37       27.61    121.14 o 
   7   3  14       88.02       82.99    142.63 o 
   9   3  14       67.03       46.32    110.78 o 
  11   3  14      406.84      386.86    211.02 o 
  13   3  14       82.89       21.93    148.52 o 
 -18   4  14      226.46      260.04    165.11 o 
 -16   4  14      447.57      488.13    162.31 o 
 -14   4  14      953.19     1146.28    177.45 o 
 -12   4  14      947.74     1090.63    132.34 o 
 -10   4  14      692.55      763.20    119.90 o 
  -8   4  14       93.78      154.71     99.19 o 
  -6   4  14      140.79      227.33    101.28 o 
  -4   4  14      262.85      395.00    105.66 o 
  -2   4  14      902.15     1018.60    121.30 o 
   0   4  14      585.23      759.74    149.13 o 
   2   4  14      362.69      438.89    140.60 o 
   4   4  14      126.68      160.30    132.29 o 
   6   4  14      542.09      592.68    147.30 o 
   8   4  14      153.99      173.73    142.69 o 
  10   4  14     1315.59     1042.82    143.31 o 
 -15   5  14     2935.03     3430.97    445.48 o 
 -13   5  14     4063.94     3969.06    292.81 o 
 -11   5  14     4464.71     4236.01    277.69 o 
  -9   5  14     4258.02     3940.75    263.78 o 
  -7   5  14     6111.58     5878.80    328.78 o 
  -5   5  14     6501.17     6180.06    339.57 o 
  -3   5  14     6844.13     6992.25    304.14 o 
  -1   5  14     5464.44     5412.95    326.02 o 
   1   5  14     6581.69     6257.46    354.41 o 
   3   5  14     4630.30     4596.09    306.38 o 
   5   5  14     3484.71     3421.68    265.30 o 
 -25   1  15     1696.14     1731.93    212.55 o 
 -23   1  15     1688.74     1547.21    155.41 o 
 -21   1  15      806.16      796.67    160.78 o 
 -19   1  15     3214.60     2929.93    308.71 o 
 -17   1  15     4582.30     3673.50    619.37 o 
 -15   1  15     8757.97     6356.36   1529.87 o 
 -13   1  15     5395.17     4241.78    635.08 o 
 -11   1  15     5472.02     4917.56    266.58 o 
  -9   1  15     6646.70     5271.91    428.10 o 
  -7   1  15     7017.81     5678.92    316.42 o 
  -5   1  15    17194.86    14199.79    595.61 o 
  -3   1  15     9124.68     7476.58    300.63 o 
  -1   1  15      760.50      721.95     75.95 o 
   1   1  15     7379.23     7089.72    636.72 o 
   3   1  15    14648.51    13983.40   1073.41 o 
   5   1  15    10363.83     9889.18   1007.00 o 
   7   1  15     4432.72     4199.57    404.97 o 
   9   1  15     2681.25     2508.39    383.24 o 
  11   1  15     4308.44     4375.90    663.91 o 
  13   1  15     4183.40     4116.85    399.90 o 
  15   1  15     3957.85     4263.62    684.42 o 
 -24   2  15     1495.49     1391.14    289.17 o 
 -22   2  15     2296.13     2078.86    693.62 o 
 -20   2  15     4271.95     3181.28   1025.77 o 
 -18   2  15     4145.85     3294.69   1185.99 o 
 -16   2  15     4215.87     3316.32    840.16 o 
 -14   2  15     5765.29     4777.08   1023.82 o 
 -12   2  15    10601.38     9396.63    884.54 o 
 -10   2  15    14677.86    13100.74    694.32 o 
  -8   2  15     8170.49     6787.90    304.00 o 
  -6   2  15    16076.74    14529.99    627.76 o 
  -4   2  15    18205.54    16550.53    791.33 o 
  -2   2  15    12778.76    11394.51    389.54 o 
   0   2  15    23488.91    21683.25    694.62 o 
   2   2  15    16338.93    15377.35    624.48 o 
   4   2  15     7621.17     6835.79    317.44 o 
   6   2  15    13534.29    13074.75    714.64 o 
   8   2  15     8524.64     8077.16    468.80 o 
  10   2  15     5451.77     5396.85   1152.77 o 
  12   2  15     7859.48     7811.56   1488.84 o 
  14   2  15     4073.21     3999.92   1602.16 o 
 -21   3  15     7168.04     5843.54   1439.99 o 
 -19   3  15     8611.86     7445.29   1641.24 o 
 -17   3  15    11880.11    10342.23   2389.56 o 
 -15   3  15     8977.31     8497.70   1479.07 o 
 -13   3  15    14567.88    13860.18   1051.95 o 
 -11   3  15    29502.68    27902.46   1971.64 o 
  -9   3  15    29811.89    27918.14   1619.79 o 
  -7   3  15     6467.66     6297.56    221.01 o 
  -5   3  15    36366.29    33320.52   1366.73 o 
  -3   3  15    28722.93    26458.43    847.22 o 
  -1   3  15    30315.19    29127.02    921.43 o 
   1   3  15    28253.39    27959.43   1088.91 o 
   3   3  15    18344.33    17588.85    711.87 o 
   5   3  15    17925.77    17315.11    701.78 o 
   7   3  15    20123.60    19152.47    766.36 o 
   9   3  15    17001.82    16185.24    660.12 o 
  11   3  15    16950.94    16220.89    961.30 o 
  13   3  15     6619.15     5949.29    369.85 o 
 -18   4  15     3004.19     3202.47    451.34 o 
 -16   4  15     4049.08     3754.21    597.88 o 
 -14   4  15     4952.59     4773.67    595.93 o 
 -12   4  15     5279.98     5178.07    274.56 o 
 -10   4  15     4183.76     4090.43    210.99 o 
  -8   4  15     4497.86     4353.14    253.49 o 
  -6   4  15     6452.52     6415.57    268.60 o 
  -4   4  15     7670.52     7618.83    301.79 o 
  -2   4  15     5420.12     5424.89    239.41 o 
   0   4  15     5331.59     5353.59    297.03 o 
   2   4  15     6456.07     6413.92    334.31 o 
   4   4  15     5514.60     5544.09    306.38 o 
   6   4  15     9521.33     9282.25    433.72 o 
   8   4  15     7251.38     6790.77    352.17 o 
  10   4  15     4215.51     3153.52    429.85 o 
 -15   5  15     2798.94     3290.29    453.29 o 
 -13   5  15     2533.07     2783.39    273.54 o 
 -11   5  15     3065.35     3126.14    247.29 o 
  -9   5  15     4561.09     4282.39    279.64 o 
  -7   5  15     6769.06     6647.67    358.70 o 
  -5   5  15     9080.93     8892.96    438.41 o 
  -3   5  15     9770.84     9723.56    385.43 o 
  -1   5  15     4988.34     4982.46    319.06 o 
   1   5  15     6958.84     7061.96    385.78 o 
   3   5  15     8449.61     8124.12    613.51 o 
   5   5  15     6971.10     7225.35    582.25 o 
 -24   0  16     4555.44     5529.40    465.02 o 
 -22   0  16     4158.06     4509.49    414.22 o 
 -20   0  16    14231.23    13542.32    603.75 o 
 -18   0  16    13663.43    13474.14    602.37 o 
 -16   0  16    14565.45    13012.04    584.40 o 
 -14   0  16    14684.80    12881.97    577.50 o 
 -12   0  16    36525.64    34238.89   1327.22 o 
 -10   0  16    16095.04    15060.44    631.88 o 
  -8   0  16    21125.70    20710.41    930.03 o 
  -6   0  16    59925.89    64840.57   3477.86 o 
  -4   0  16    81396.41    91510.66   4845.56 o 
  -2   0  16    46077.05    49675.83   2329.10 o 
   0   0  16    36885.55    43297.39   3485.67 o 
   6   0  16    19937.45    21866.88   1893.28 o 
   8   0  16    39576.26    44295.05   3981.95 o 
  10   0  16    23263.36    25675.90   1500.56 o 
  12   0  16    10511.28    12473.40   1152.77 o 
  14   0  16    11228.39    15244.17   1561.13 o 
 -23   1  16     1472.80     1488.44    157.64 o 
 -21   1  16     3634.29     3712.82    263.00 o 
 -19   1  16     5697.87     4981.34    343.88 o 
 -17   1  16     5531.35     4419.23    625.23 o 
 -15   1  16    10287.16     8017.46   1375.51 o 
 -13   1  16    10801.80     9140.61   1278.31 o 
 -11   1  16     9485.51     8394.03    793.26 o 
  -9   1  16    11720.88    10149.09    743.11 o 
  -7   1  16    20079.75    15952.12    732.99 o 
  -5   1  16    23657.74    19598.40   1099.29 o 
  -3   1  16    22580.59    18894.61   1241.99 o 
  -1   1  16    18250.85    15475.27   1531.34 o 
   1   1  16    12055.99    12441.71    911.02 o 
   3   1  16    13158.39    12802.25   1355.65 o 
   5   1  16    24804.00    23779.93   2582.99 o 
   7   1  16     8457.62     8595.54   1047.57 o 
   9   1  16    17474.71    15587.84    883.14 o 
  11   1  16    12610.46    12444.13   3473.95 o 
  13   1  16     7264.84     8365.76   1563.08 o 
  15   1  16     6939.23     8843.35   1783.87 o 
 -22   2  16     1533.22     1605.54    406.40 o 
 -20   2  16     4113.38     3250.04   1121.51 o 
 -18   2  16     4393.27     3473.06   1324.71 o 
 -16   2  16     6085.83     4662.36   1244.60 o 
 -14   2  16     6195.20     4814.92   1053.13 o 
 -12   2  16    10627.65     9549.92    935.91 o 
 -10   2  16    10782.87     9685.28    460.80 o 
  -8   2  16     3975.56     3687.53    270.73 o 
  -6   2  16    16570.84    14220.69    747.34 o 
  -4   2  16    10972.77     9879.27    355.34 o 
  -2   2  16     7634.28     6751.47    258.13 o 
   0   2  16     8251.73     7564.03    346.77 o 
   2   2  16     7290.41     6704.12    317.19 o 
   4   2  16     5296.22     4823.57    254.17 o 
   6   2  16     5567.49     5114.55    254.06 o 
   8   2  16     7956.36     7678.01    521.17 o 
  10   2  16    11136.95    10759.81   1348.16 o 
  12   2  16     4109.23     4061.24    552.90 o 
  14   2  16     3115.37     3064.25    471.44 o 
 -21   3  16        3.86      -29.81    149.28 o 
 -19   3  16       23.20       53.52    139.45 o 
 -17   3  16       43.29      123.95    135.18 o 
 -15   3  16        9.15      138.30    127.95 o 
 -13   3  16      276.00      301.02    101.34 o 
 -11   3  16      594.53      749.72    111.68 o 
  -9   3  16      218.53      261.18     80.34 o 
  -7   3  16     1813.52     1786.26    118.32 o 
  -5   3  16       92.05      221.57     88.48 o 
  -3   3  16      320.74      308.02     88.24 o 
  -1   3  16      131.63      188.05    111.88 o 
   1   3  16       15.63       24.39    109.12 o 
   3   3  16      109.88      168.61    111.88 o 
   5   3  16       52.27      100.33    127.00 o 
   7   3  16      495.27      579.23    132.97 o 
   9   3  16      123.36       25.58    120.08 o 
  11   3  16      239.75      281.35    211.02 o 
 -18   4  16      474.11      483.03    176.46 o 
 -16   4  16      470.42      732.53    176.46 o 
 -14   4  16      280.80      460.97    152.48 o 
 -12   4  16     1905.13     2102.95    168.43 o 
 -10   4  16     2134.70     2105.27    162.71 o 
  -8   4  16     1015.42     1055.75    154.44 o 
  -6   4  16     1925.51     1942.43    155.02 o 
  -4   4  16      580.50      614.89    117.05 o 
  -2   4  16      862.05      984.56    164.25 o 
   0   4  16     1267.65     1214.66    169.78 o 
   2   4  16     1707.16     1916.98    198.89 o 
   4   4  16     2454.31     2221.78    209.13 o 
   6   4  16     1408.71     1378.45    181.87 o 
   8   4  16     1077.08      959.71    174.52 o 
 -13   5  16     3648.61     3638.07    379.05 o 
 -11   5  16     3641.69     3533.57    260.58 o 
  -9   5  16     3351.00     3239.28    252.55 o 
  -7   5  16     4501.61     4396.29    287.95 o 
  -5   5  16     4443.64     4259.36    453.29 o 
  -3   5  16     4877.26     4799.29    317.76 o 
  -1   5  16     4574.39     4483.84    303.91 o 
   1   5  16     5450.08     5488.29    341.18 o 
   3   5  16     6159.22     6377.38    535.36 o 
 -23   1  17      405.12      536.12    135.76 o 
 -21   1  17      339.97      365.70    155.95 o 
 -19   1  17     2348.53     2341.37    289.17 o 
 -17   1  17      629.55      527.02    142.65 o 
 -15   1  17      633.94      592.24    141.51 o 
 -13   1  17     5095.30     4655.53    492.42 o 
 -11   1  17     6253.30     5472.85    353.65 o 
  -9   1  17     5555.49     4415.27    378.46 o 
  -7   1  17     9421.73     7659.40    499.08 o 
  -5   1  17     6448.25     5645.89    436.77 o 
  -3   1  17    11625.25     9872.08    767.64 o 
  -1   1  17     9694.80     9551.23    905.21 o 
   1   1  17     8623.45     8920.49    833.75 o 
   3   1  17     2624.56     2706.70    386.24 o 
   5   1  17      195.47      354.25    102.17 o 
   7   1  17     4758.14     4967.45    822.33 o 
   9   1  17     4552.99     4179.74   1273.91 o 
  11   1  17     1884.85     1768.47    804.99 o 
  13   1  17     1022.91     1473.21    648.68 o 
 -22   2  17     3032.68     2929.55    447.43 o 
 -20   2  17     2558.79     2095.17    609.60 o 
 -18   2  17     5080.60     3855.76   1230.93 o 
 -16   2  17     6812.96     4869.21   1463.44 o 
 -14   2  17     8955.41     6593.25   1143.00 o 
 -12   2  17     7444.66     6674.38    726.71 o 
 -10   2  17     4247.30     3772.68    254.94 o 
  -8   2  17     5669.66     5038.86    253.25 o 
  -6   2  17    17409.84    15491.69    832.51 o 
  -4   2  17    10660.19     9439.50    341.04 o 
  -2   2  17    15246.13    13600.72    462.17 o 
   0   2  17     7467.00     6720.49    321.69 o 
   2   2  17    13673.89    11802.61    504.14 o 
   4   2  17    12315.16    10838.88    468.20 o 
   6   2  17    10094.05     9435.60    774.25 o 
   8   2  17    13495.12    12688.40   2141.42 o 
  10   2  17    12578.28    11963.63   2092.58 o 
  12   2  17     7416.23     6595.81   1721.34 o 
  14   2  17     5645.66     5124.72    343.81 o 
 -21   3  17     3844.46     3387.21    877.28 o 
 -19   3  17     4772.36     4289.98   1373.56 o 
 -17   3  17     9376.94     7693.02   1910.87 o 
 -15   3  17     7513.24     6777.19   1293.45 o 
 -13   3  17    14266.35    13467.23   1105.89 o 
 -11   3  17     6942.09     7054.60    545.90 o 
  -9   3  17     2477.22     2454.89    140.48 o 
  -7   3  17    15060.97    13520.07    657.49 o 
  -5   3  17    22508.24    20893.31    853.54 o 
  -3   3  17     8334.52     7701.84    399.68 o 
  -1   3  17     8969.45     8814.85    509.96 o 
   1   3  17    16636.57    15999.58    665.77 o 
   3   3  17    13810.83    12887.36    552.61 o 
   5   3  17    12563.58    11949.59    517.82 o 
   7   3  17    13764.79    12697.25    542.83 o 
   9   3  17    12826.14    12422.60    769.82 o 
  11   3  17     9037.25     8339.04    574.43 o 
 -18   4  17     2428.35     3118.35    425.94 o 
 -16   4  17     3614.58     3690.05    398.59 o 
 -14   4  17     3880.68     3712.71    728.79 o 
 -12   4  17     6393.64     6408.00    406.33 o 
 -10   4  17     6892.98     6407.90    441.57 o 
  -8   4  17     6202.14     5825.11    314.09 o 
  -6   4  17    10667.77    10158.53    382.46 o 
  -4   4  17     9100.30     8516.93    332.93 o 
  -2   4  17    12049.96    11752.63    530.53 o 
   0   4  17     9877.67    10224.66    476.59 o 
   2   4  17     8877.11     8542.81    415.85 o 
   4   4  17     7013.05     7005.04    365.74 o 
   6   4  17     5154.96     4885.69    425.94 o 
   8   4  17     7058.32     6846.30    488.46 o 
 -11   5  17     2930.79     2761.16    242.73 o 
  -9   5  17     2166.73     2294.63    229.14 o 
  -7   5  17     3067.12     3210.27    251.46 o 
  -5   5  17     2593.86     2613.75    336.06 o 
  -3   5  17     2858.11     2997.87    302.85 o 
  -1   5  17     2940.34     3143.16    272.16 o 
   1   5  17     2995.47     2977.92    269.14 o 
   3   5  17     1365.51     1481.02    339.97 o 
 -24   0  18     4302.82     4419.62    449.39 o 
 -22   0  18     3624.10     3950.60    285.98 o 
 -20   0  18    10967.00    11191.60    534.62 o 
 -18   0  18     6966.10     7078.12    388.16 o 
 -16   0  18    12268.81    11856.14    552.63 o 
 -14   0  18    30139.21    28661.99    947.57 o 
 -12   0  18    24271.59    24071.57    970.40 o 
 -10   0  18    17783.93    18191.31    757.64 o 
  -8   0  18    27352.69    29629.98   2807.69 o 
  -6   0  18     5951.86     6405.12    777.63 o 
  -4   0  18    10032.83    10985.46    779.59 o 
  -2   0  18    10463.82    10815.79    931.99 o 
   0   0  18    28041.18    31013.43   1703.76 o 
   2   0  18    12306.42    14444.00   1291.50 o 
   4   0  18     1153.24     1502.70    216.88 o 
   6   0  18     1916.17     2000.05    347.79 o 
   8   0  18    18117.36    22160.73   2448.18 o 
  10   0  18     6407.12     8356.57    726.83 o 
  12   0  18    10287.36    13536.29   1449.76 o 
  14   0  18     6287.29     8378.12   1125.42 o 
 -23   1  18     4535.50     4595.92    252.96 o 
 -21   1  18     4595.19     4571.10    345.83 o 
 -19   1  18     5185.11     4846.40    441.57 o 
 -17   1  18     8871.75     8115.60   1199.67 o 
 -15   1  18    12530.31    11201.84   1666.64 o 
 -13   1  18    20651.46    17984.88   1970.68 o 
 -11   1  18    14922.50    14050.32    863.60 o 
  -9   1  18    18291.59    16094.64   1398.96 o 
  -7   1  18    11076.53     9673.04    568.12 o 
  -5   1  18    18237.60    15887.54   1113.96 o 
  -3   1  18    35559.77    29365.05   2617.96 o 
  -1   1  18    22058.76    21827.23   2384.90 o 
   1   1  18    31326.78    30804.99   3638.96 o 
   3   1  18    22533.22    24119.93   2639.37 o 
   5   1  18     6284.54     6530.64    685.06 o 
   7   1  18    15806.94    17783.44   2358.95 o 
   9   1  18    16047.57    15431.76   4345.37 o 
  11   1  18    12501.76    12636.87   3638.07 o 
  13   1  18     7644.28    11496.47   1363.79 o 
 -22   2  18     1835.85     1906.74    404.45 o 
 -20   2  18      717.40      653.93    252.05 o 
 -18   2  18      817.00      654.99    195.39 o 
 -16   2  18     2127.49     1936.82    525.59 o 
 -14   2  18     4538.42     3667.92    719.02 o 
 -12   2  18     1374.04     1435.52    137.83 o 
 -10   2  18      465.73      557.70     85.87 o 
  -8   2  18      869.06      862.30     92.45 o 
  -6   2  18     5711.17     5262.17    274.68 o 
  -4   2  18     3788.47     3399.70    172.63 o 
  -2   2  18     6738.02     6159.73    310.11 o 
   0   2  18     6755.34     6023.94    304.87 o 
   2   2  18     4706.38     3910.80    232.50 o 
   4   2  18     3349.41     3103.88    204.73 o 
   6   2  18     3199.46     3062.35    229.96 o 
   8   2  18     2120.48     2021.16    282.05 o 
  10   2  18     1078.52      914.74    263.77 o 
  12   2  18     1218.65     1073.72    420.08 o 
 -21   3  18       18.68       97.69    273.54 o 
 -19   3  18       91.15       89.88    141.41 o 
 -17   3  18      571.13      567.92    157.59 o 
 -15   3  18      338.05      371.48    146.36 o 
 -13   3  18      765.68      811.98    123.61 o 
 -11   3  18      774.10      910.61    122.79 o 
  -9   3  18      356.77      357.67     89.81 o 
  -7   3  18      688.14      716.59    110.53 o 
  -5   3  18      502.39      600.47    101.80 o 
  -3   3  18      452.52      622.12    102.13 o 
  -1   3  18      409.77      554.27    129.78 o 
   1   3  18      679.82      876.57    144.89 o 
   3   3  18      799.98      961.04    150.57 o 
   5   3  18      149.33      149.68    127.02 o 
   7   3  18      205.41      359.91    134.64 o 
   9   3  18      554.68      574.43    218.83 o 
 -18   4  18      570.69      781.54    328.25 o 
 -16   4  18      652.15      899.20    193.66 o 
 -14   4  18     1180.03     1481.77    242.28 o 
 -12   4  18      469.16      615.03    132.24 o 
 -10   4  18      361.30      520.77    144.10 o 
  -8   4  18      629.92      778.81    152.44 o 
  -6   4  18     2536.51     2340.11    170.60 o 
  -4   4  18     2292.20     2300.42    168.85 o 
  -2   4  18     1126.68     1192.28    180.97 o 
   0   4  18     2122.86     2152.80    218.08 o 
   2   4  18     2472.26     2640.67    248.14 o 
   4   4  18     2318.17     2189.45    216.98 o 
   6   4  18     1989.90     1896.34    207.95 o 
   8   4  18     1408.33     1316.90    257.91 o 
 -11   5  18     1880.94     2156.55    229.14 o 
  -9   5  18     3980.19     4068.73    283.60 o 
  -7   5  18     2637.89     2720.36    241.92 o 
  -5   5  18     2596.20     2985.49    379.05 o 
  -3   5  18     2804.45     2884.87    267.98 o 
  -1   5  18     2209.11     2333.56    252.28 o 
   1   5  18     3243.68     3200.41    402.49 o 
 -23   1  19     1684.37     1863.50    187.70 o 
 -21   1  19     2262.16     2309.77    241.20 o 
 -19   1  19     2803.01     2818.01    293.08 o 
 -17   1  19     1887.49     1924.61    261.82 o 
 -15   1  19     4722.11     4202.01    588.11 o 
 -13   1  19     4398.82     4182.83    342.26 o 
 -11   1  19     2316.25     2401.97    181.62 o 
  -9   1  19     2706.83     2507.59    139.30 o 
  -7   1  19     3066.11     2820.91    209.95 o 
  -5   1  19     1804.41     1897.41    122.99 o 
  -3   1  19     1438.54     1768.54    175.85 o 
  -1   1  19     2476.50     2925.72    456.19 o 
   1   1  19     4231.27     5246.15    757.56 o 
   3   1  19     3779.62     4316.42    766.69 o 
   5   1  19     4993.19     5242.20   1027.43 o 
   7   1  19     4205.34     4763.50    857.50 o 
   9   1  19     1175.78     1334.26    515.82 o 
  11   1  19     2475.29     2614.84   1060.94 o 
 -22   2  19     3259.78     2842.22    617.42 o 
 -20   2  19     6076.53     4864.42   1420.45 o 
 -18   2  19     7179.25     5750.04   1445.85 o 
 -16   2  19     6514.91     5149.75   1541.59 o 
 -14   2  19    10079.39     8205.04   1060.40 o 
 -12   2  19    18929.49    16142.74   2081.58 o 
 -10   2  19    25716.15    23774.37    970.40 o 
  -8   2  19    16613.15    14459.55    949.82 o 
  -6   2  19    19546.27    15912.29    981.87 o 
  -4   2  19    16450.86    13284.67    572.34 o 
  -2   2  19    14958.12    12564.30    545.47 o 
   0   2  19    27301.29    22825.78    915.09 o 
   2   2  19    17392.36    14594.05    615.52 o 
   4   2  19    11137.90     9842.65    442.71 o 
   6   2  19    11766.72    10413.50   1914.78 o 
   8   2  19     7882.27     6747.10    863.38 o 
  10   2  19     8978.61     8792.38   2129.70 o 
  12   2  19     4824.50     4380.54    367.32 o 
 -19   3  19     3556.03     2791.79    500.19 o 
 -17   3  19     3414.35     2622.23    666.26 o 
 -15   3  19     4854.56     3981.84    889.00 o 
 -13   3  19     7659.97     7455.22    846.61 o 
 -11   3  19    12649.75    11492.22    937.71 o 
  -9   3  19    11517.72    10205.44    691.36 o 
  -7   3  19    15424.45    13322.37    679.98 o 
  -5   3  19     7355.51     6698.45    275.22 o 
  -3   3  19    10440.54     9637.26    521.68 o 
  -1   3  19    17510.10    15757.93    665.41 o 
   1   3  19    16121.58    14441.54    808.90 o 
   3   3  19     4848.30     4621.20    270.75 o 
   5   3  19     9987.23     8628.12    410.32 o 
   7   3  19     4592.06     3768.42    247.95 o 
   9   3  19     3791.70     3481.77    355.60 o 
 -18   4  19     4858.72     5912.36    590.06 o 
 -16   4  19     5137.56     5127.38   1031.63 o 
 -14   4  19     8339.46     8065.87   1072.67 o 
 -12   4  19     9042.07     8597.56    785.45 o 
 -10   4  19     9208.35     8515.52    417.08 o 
  -8   4  19     8455.25     7935.46    576.39 o 
  -6   4  19    11062.96    10380.94    395.95 o 
  -4   4  19    11779.59    11434.03    529.99 o 
  -2   4  19     9473.81     9171.04    448.70 o 
   0   4  19    14542.11    13684.09    608.71 o 
   2   4  19    13257.94    12731.63    575.88 o 
   4   4  19    10353.12    10144.05    485.16 o 
   6   4  19     9273.92     8260.89    582.25 o 
 -11   5  19      814.81      910.31    191.31 o 
  -9   5  19     1487.46     1716.10    218.53 o 
  -7   5  19      774.11      995.91    207.11 o 
  -5   5  19      350.20      590.06    269.63 o 
  -3   5  19      911.02      762.00    285.26 o 
  -1   5  19      814.60      773.73    296.99 o 
 -22   0  20     4153.13     4889.83    337.80 o 
 -20   0  20     4360.48     4596.72    316.37 o 
 -18   0  20     2336.57     2744.87    256.93 o 
 -16   0  20     4903.89     5206.21    331.58 o 
 -14   0  20     7114.81     7514.70    410.32 o 
 -12   0  20     6379.26     7130.60    308.17 o 
 -10   0  20    10075.54    11630.51    670.17 o 
  -8   0  20     8454.25     9899.41    648.68 o 
  -6   0  20    12697.81    15189.51   1609.98 o 
  -4   0  20    20161.87    21328.26   1219.20 o 
  -2   0  20    11062.62    12004.47    746.37 o 
   0   0  20     8761.22    10400.73    554.98 o 
   2   0  20    11905.54    14415.40   1168.40 o 
   4   0  20    21697.47    26245.79   1670.55 o 
   6   0  20    14387.92    18338.87   1561.13 o 
   8   0  20     5713.80     6930.28    448.93 o 
  10   0  20     4214.56     5358.81    629.14 o 
  12   0  20     4565.04     6647.01    961.30 o 
 -23   1  20     3553.65     3636.76    239.20 o 
 -21   1  20     9010.22     9331.00    695.57 o 
 -19   1  20     9008.84     9065.38    785.45 o 
 -17   1  20     9706.20     9644.54   1283.68 o 
 -15   1  20    10946.88    10669.00   1228.97 o 
 -13   1  20    18637.18    17758.17   1511.09 o 
 -11   1  20    27698.93    27461.07   1113.33 o 
  -9   1  20    22003.77    20447.86   1111.47 o 
  -7   1  20    30600.91    28686.82   2148.39 o 
  -5   1  20    31431.52    27755.22   1959.72 o 
  -3   1  20    16552.22    16329.62   1992.93 o 
  -1   1  20    28774.55    28249.00   4742.00 o 
   1   1  20    31949.73    34162.25   4031.20 o 
   3   1  20    30195.59    33098.86   4856.58 o 
   5   1  20    20465.19    22117.43   3652.03 o 
   7   1  20    21597.32    24010.89   3923.24 o 
   9   1  20    13258.68    14731.67   2414.18 o 
  11   1  20    10016.64     9960.49   2739.30 o 
 -22   2  20     1014.04      864.99    283.31 o 
 -20   2  20      933.01      781.26    320.43 o 
 -18   2  20     1728.81     1454.88    195.08 o 
 -16   2  20      889.36      549.48    149.12 o 
 -14   2  20      723.92      775.01    121.45 o 
 -12   2  20     2575.85     2148.39    174.80 o 
 -10   2  20     9413.24     8270.41    610.35 o 
  -8   2  20     2722.79     2379.27    166.54 o 
  -6   2  20     1470.51     1510.39    127.61 o 
  -4   2  20      383.75      348.31    122.38 o 
  -2   2  20     1687.13     1689.59    175.53 o 
   0   2  20     4179.74     3657.12    239.21 o 
   2   2  20     1996.68     1957.54    183.08 o 
   4   2  20     1520.70     1399.51    162.43 o 
   6   2  20      589.49      577.26    129.08 o 
   8   2  20      377.27      338.49    124.49 o 
  10   2  20     1928.65     2215.94    795.22 o 
 -19   3  20      157.50       93.78    146.15 o 
 -17   3  20      113.29       10.21    135.51 o 
 -15   3  20      681.49      539.20    154.69 o 
 -13   3  20     1310.30     1322.99    144.92 o 
 -11   3  20     1856.58     1843.13    160.60 o 
  -9   3  20     1808.14     1830.03    148.23 o 
  -7   3  20     1401.57     1545.96    140.71 o 
  -5   3  20     1732.50     1683.21    143.12 o 
  -3   3  20     2035.54     2010.61    191.95 o 
  -1   3  20     2326.84     2215.00    196.40 o 
   1   3  20     2622.97     2411.43    205.18 o 
   3   3  20     1019.32      950.51    157.43 o 
   5   3  20     1106.61     1119.25    165.72 o 
   7   3  20      583.79      468.38    149.13 o 
 -16   4  20      483.27      447.01    180.71 o 
 -14   4  20      613.23      773.15    188.67 o 
 -12   4  20     1160.26     1412.94    190.12 o 
 -10   4  20     2459.27     2476.84    230.55 o 
  -8   4  20     2615.94     2433.06    221.98 o 
  -6   4  20     3661.50     3357.54    204.07 o 
  -4   4  20     1436.37     1580.01    201.48 o 
  -2   4  20     2918.46     2840.30    241.20 o 
   0   4  20     2843.37     2800.61    242.73 o 
   2   4  20     1535.76     1759.70    215.47 o 
   4   4  20     1497.15     1436.59    207.11 o 
  -9   5  20     1742.36     1899.26    226.91 o 
  -7   5  20     2572.69     2599.56    249.22 o 
  -3   5  20     2853.01     2754.93    382.96 o 
 -21   1  21      868.54     1043.80    209.10 o 
 -19   1  21     1036.80     1031.44    204.68 o 
 -17   1  21     1124.48     1266.09    202.80 o 
 -15   1  21     1959.44     2116.56    233.61 o 
 -13   1  21     3290.21     3505.88    266.03 o 
 -11   1  21     1206.64     1461.43    122.58 o 
  -9   1  21     2446.00     2581.58    170.74 o 
  -7   1  21     2087.96     2223.21    159.61 o 
  -5   1  21     2747.66     3172.72    227.55 o 
  -3   1  21     3758.60     4253.00    463.06 o 
  -1   1  21     1705.75     2479.56    461.11 o 
   1   1  21     1179.19     1694.47    664.31 o 
   3   1  21     3213.45     4218.21    897.61 o 
   5   1  21     1119.09     1636.52    405.45 o 
   7   1  21     2700.22     3308.31    731.68 o 
   9   1  21     2033.47     2251.11   1035.54 o 
  11   1  21     1210.96     1262.45    617.42 o 
 -20   2  21     4746.86     3819.87    781.54 o 
 -18   2  21     4556.88     3532.48    849.93 o 
 -16   2  21     4690.66     3507.49    529.49 o 
 -14   2  21    10477.70     8407.90   1077.06 o 
 -12   2  21     9618.69     7642.83    890.81 o 
 -10   2  21     3378.01     2938.05    217.87 o 
  -8   2  21    14673.83    12092.30   1000.75 o 
  -6   2  21    15466.81    12708.68    883.10 o 
  -4   2  21    13410.35    11505.78    516.31 o 
  -2   2  21    13050.79    11003.50    500.82 o 
   0   2  21    14361.31    11892.89    534.41 o 
   2   2  21    12779.48    10413.33    479.93 o 
   4   2  21    13085.59    11395.39    511.26 o 
   6   2  21     9427.08     8334.46    746.21 o 
   8   2  21    10128.81     9550.56   2571.27 o 
  10   2  21     6367.84     5893.63   1428.27 o 
 -19   3  21     3128.44     2569.29    574.43 o 
 -17   3  21     3571.73     2708.29    705.34 o 
 -15   3  21     3748.91     2690.39    465.02 o 
 -13   3  21     5371.15     4560.31    476.18 o 
 -11   3  21     6322.72     5051.48    898.77 o 
  -9   3  21     4229.28     3839.46    382.73 o 
  -7   3  21    10876.52     9214.25    587.60 o 
  -5   3  21     6141.91     5666.92    319.96 o 
  -3   3  21     7588.14     6594.04    350.48 o 
  -1   3  21     7018.98     5957.30    326.59 o 
   1   3  21     5988.34     5360.38    305.37 o 
   3   3  21     8416.67     7504.43    379.85 o 
   5   3  21     5165.28     4430.81    276.15 o 
   7   3  21     3199.88     2666.81    223.77 o 
 -16   4  21     4249.78     4095.28    527.54 o 
 -14   4  21     7970.14     6439.90    500.19 o 
 -12   4  21     9386.77     8663.69    951.53 o 
 -10   4  21     8682.93     7934.28    664.31 o 
  -8   4  21    13537.17    12532.58   1053.13 o 
  -6   4  21    12289.70    12001.57    672.13 o 
  -4   4  21     9776.65     9306.52    812.80 o 
  -2   4  21    10492.83    10013.98    488.87 o 
   0   4  21    11707.36    10756.65    514.39 o 
   2   4  21     8925.50     8345.91    429.67 o 
 -22   0  22     3207.74     3539.21    308.55 o 
 -20   0  22     4889.88     5482.84    364.74 o 
 -18   0  22     5461.99     5810.74    373.00 o 
 -16   0  22     4159.60     4665.89    328.82 o 
 -14   0  22     5718.44     6594.10    390.92 o 
 -12   0  22     5393.22     6635.34    341.70 o 
 -10   0  22     9765.15    12044.26    460.08 o 
  -8   0  22    12639.96    14711.34    847.65 o 
  -6   0  22     8914.13     9941.21    660.40 o 
  -4   0  22     7245.12     8163.20    570.53 o 
  -2   0  22     5274.08     6025.68    468.92 o 
   0   0  22    17689.08    20370.87   1191.85 o 
   2   0  22    29421.72    34028.30   1891.33 o 
   4   0  22     4801.69     5737.70    488.46 o 
   6   0  22    12373.96    15915.09   1021.87 o 
   8   0  22    10102.29    12561.49    691.67 o 
  10   0  22     8383.57    11801.27   1297.36 o 
 -21   1  22     5543.61     6312.30    660.40 o 
 -19   1  22     5299.00     5316.78    681.89 o 
 -17   1  22     6144.60     6358.64    677.99 o 
 -15   1  22    13321.46    14324.38   1246.56 o 
 -13   1  22    13230.23    13618.90    528.56 o 
 -11   1  22    13944.77    14435.21    646.38 o 
  -9   1  22    20799.61    20585.89    913.70 o 
  -7   1  22    26470.41    25875.60   1420.90 o 
  -5   1  22    19296.18    19585.05    896.82 o 
  -3   1  22    17737.48    18545.08   3153.52 o 
  -1   1  22    21308.29    23012.92   4085.51 o 
   1   1  22    22598.94    24652.94   3344.54 o 
   3   1  22    15990.99    17148.11   2436.85 o 
   5   1  22    15325.44    17645.78   3067.45 o 
   7   1  22    15386.63    17928.00   2504.48 o 
   9   1  22     8067.93     8058.73   2573.22 o 
 -20   2  22      197.09      259.91    166.80 o 
 -18   2  22      625.78      466.45    168.05 o 
 -16   2  22      428.89      419.92    156.77 o 
 -14   2  22     1827.04     1479.47    357.00 o 
 -12   2  22     2755.46     2344.42    288.24 o 
 -10   2  22      733.78      620.54    101.59 o 
  -8   2  22     1988.67     1699.61    144.30 o 
  -6   2  22     5154.99     4718.66    293.08 o 
  -4   2  22     3185.90     2902.86    224.77 o 
  -2   2  22     1221.79     1252.23    170.88 o 
   0   2  22     1030.70     1104.20    167.96 o 
   2   2  22     1764.44     1787.65    194.09 o 
   4   2  22     2058.47     1957.83    199.94 o 
   6   2  22     2361.66     2291.67    212.15 o 
   8   2  22     1896.74     2123.56    506.05 o 
 -19   3  22      363.63      -46.89    304.80 o 
 -17   3  22      521.42      406.82    161.88 o 
 -15   3  22       88.77      -31.97    142.02 o 
 -13   3  22       47.10      -66.49    108.56 o 
 -11   3  22      195.75      270.12    129.55 o 
  -9   3  22      529.76      568.79    118.18 o 
  -7   3  22      631.62      648.74    119.04 o 
  -5   3  22      132.10      257.35    144.89 o 
  -3   3  22      128.04      207.57    140.19 o 
  -1   3  22      224.87      262.04    142.97 o 
   1   3  22      294.92      278.26    145.75 o 
   3   3  22     1012.41     1090.98    191.48 o 
   5   3  22      846.62      919.32    168.28 o 
   7   3  22      493.81      359.51    234.46 o 
 -14   4  22     2584.63     2235.21    316.52 o 
 -12   4  22     1987.96     1962.66    217.48 o 
 -10   4  22     1687.81     1924.10    318.48 o 
  -8   4  22     1108.14     1278.70    191.50 o 
  -6   4  22     2075.98     2157.60    238.05 o 
  -4   4  22     2076.57     2153.51    234.79 o 
  -2   4  22     1777.45     2009.80    228.54 o 
   0   4  22     1550.95     1486.49    214.03 o 
 -21   1  23      782.30      850.14    167.66 o 
 -19   1  23      571.10      740.41    206.53 o 
 -17   1  23      403.50      691.28    191.25 o 
 -15   1  23      313.82      401.13    181.04 o 
 -13   1  23      221.03      267.86    104.38 o 
 -11   1  23      636.03      875.54    117.45 o 
  -9   1  23     5000.43     5485.86    258.71 o 
  -7   1  23     3177.26     3607.36    332.15 o 
  -5   1  23     4205.75     4845.27    416.17 o 
  -3   1  23     1495.97     2108.33    209.36 o 
  -1   1  23     5508.07     6772.65   1371.60 o 
   1   1  23     7307.34     9062.27   1965.58 o 
   3   1  23     4177.58     5378.42    825.85 o 
   5   1  23     2148.08     2841.65    571.80 o 
   7   1  23     2659.85     3205.68    552.31 o 
   9   1  23     1368.70     1689.61    797.17 o 
 -20   2  23     3097.79     2586.52    341.92 o 
 -18   2  23     2797.97     2457.83    459.16 o 
 -16   2  23     5119.78     3968.33    957.39 o 
 -14   2  23     5089.76     4192.89    554.49 o 
 -12   2  23     4495.04     3497.20    407.15 o 
 -10   2  23     9219.32     8972.20    440.67 o 
  -8   2  23    13020.46    11808.20    539.47 o 
  -6   2  23     6641.56     6460.44    396.63 o 
  -4   2  23     6724.34     5735.45    325.64 o 
  -2   2  23     8592.50     7404.33    384.98 o 
   0   2  23     9556.45     8199.12    415.61 o 
   2   2  23     6513.07     5628.73    328.44 o 
   4   2  23     8198.81     7604.26    461.11 o 
   6   2  23     8637.18     7973.74    867.51 o 
   8   2  23     6391.10     8245.26   1121.51 o 
 -19   3  23     2557.07     2489.21    461.11 o 
 -17   3  23     2550.57     1880.57    231.37 o 
 -15   3  23     5463.21     3847.29    599.83 o 
 -13   3  23     5386.67     4564.02   1135.19 o 
 -11   3  23     5000.11     4273.60    803.03 o 
  -9   3  23     5744.79     4748.86    485.16 o 
  -7   3  23     7611.43     6815.18    370.55 o 
  -5   3  23     7173.00     6078.88    344.40 o 
  -3   3  23     4404.90     3774.84    270.90 o 
  -1   3  23     6831.22     5708.25    334.36 o 
   1   3  23     5489.89     4708.01    300.91 o 
   3   3  23     5478.71     4629.21    298.65 o 
   5   3  23     8443.85     7436.37    570.53 o 
 -14   4  23     3563.83     3028.47    336.06 o 
 -12   4  23     2262.80     2150.76    232.49 o 
 -10   4  23     4890.59     4609.23    865.56 o 
  -8   4  23     7045.39     7479.35    609.60 o 
  -6   4  23     5356.56     5300.65    343.34 o 
  -4   4  23     6168.16     5470.19    343.81 o 
  -2   4  23     6087.99     5680.55    351.62 o 
   0   4  23     6155.39     5470.79    472.83 o 
 -22   0  24     2094.42     2684.44    290.09 o 
 -20   0  24     3338.20     4009.13    338.02 o 
 -18   0  24     3617.18     4385.20    338.48 o 
 -16   0  24     6205.55     7725.46    449.01 o 
 -14   0  24     6847.46     9559.90    507.04 o 
 -12   0  24     7763.14    10115.27    591.74 o 
 -10   0  24     7560.85     9667.28    454.17 o 
  -8   0  24    13881.59    16498.34   1008.19 o 
  -6   0  24    20801.30    24384.09   1410.68 o 
  -4   0  24    13567.25    15595.66    961.30 o 
  -2   0  24    15530.25    17725.36   1070.71 o 
   0   0  24     9384.13    11125.24    738.56 o 
   2   0  24     3891.11     4833.83    433.76 o 
   4   0  24     7145.79     9108.86    648.68 o 
   6   0  24    15729.72    19335.33   1164.50 o 
   8   0  24     7480.76     9577.46    583.45 o 
 -21   1  24     2340.08     2802.53    233.63 o 
 -19   1  24     4564.15     4937.10    519.72 o 
 -17   1  24     5901.17     6482.95    519.73 o 
 -15   1  24     4365.47     4517.75    333.26 o 
 -13   1  24     2651.59     3093.07    213.80 o 
 -11   1  24     5132.01     5711.08    245.34 o 
  -9   1  24     5583.07     6252.61    283.37 o 
  -7   1  24     7675.66     8568.53    717.06 o 
  -5   1  24     8290.36     9298.18    656.49 o 
  -3   1  24     7140.76     7676.15    636.96 o 
  -1   1  24     6681.18     7682.08   1504.47 o 
   1   1  24     3804.65     4522.44   1141.05 o 
   3   1  24     4133.92     4715.83    822.57 o 
   5   1  24     8945.62    11039.39   1449.71 o 
   7   1  24     4987.85     5736.63    677.87 o 
 -20   2  24     1511.61     1593.56    241.26 o 
 -18   2  24     2303.68     2079.86    572.48 o 
 -16   2  24     2242.66     1660.75    221.90 o 
 -14   2  24      925.79      843.94    142.04 o 
 -12   2  24     1054.22      838.90    152.03 o 
 -10   2  24      722.70      674.92    117.79 o 
  -8   2  24     2868.63     2942.92    239.63 o 
  -6   2  24     2395.71     2405.81    246.19 o 
  -4   2  24     1090.75     1096.18    179.29 o 
  -2   2  24     2725.80     2590.60    229.59 o 
   0   2  24     4002.86     3672.90    265.44 o 
   2   2  24     1632.31     1732.56    207.98 o 
   4   2  24     4295.49     3704.85    357.56 o 
   6   2  24     4395.41     4332.39    496.28 o 
 -17   3  24       34.05      -30.96    156.77 o 
 -15   3  24      138.33      164.12    171.94 o 
 -13   3  24      172.80      280.70    142.31 o 
 -11   3  24      196.74      185.98    134.98 o 
  -9   3  24      114.93      198.11    112.76 o 
  -7   3  24       61.77       41.50    144.57 o 
  -5   3  24      591.88      457.43    163.56 o 
  -3   3  24      146.29      167.06    155.22 o 
  -1   3  24       13.71      107.27    152.89 o 
   1   3  24        5.68       14.36    151.85 o 
   3   3  24        5.12       38.57    157.43 o 
 -12   4  24      612.07      682.71    180.27 o 
 -10   4  24       98.70      166.91    159.43 o 
  -8   4  24      321.14      289.17    273.54 o 
  -6   4  24      386.07      338.02    185.13 o 
  -4   4  24       97.17       74.25    242.28 o 
  -2   4  24      376.90      214.92    246.19 o 
 -21   1  25     1508.51     1855.23    214.73 o 
 -19   1  25      864.88     1184.49    235.67 o 
 -17   1  25     1495.93     1936.98    259.10 o 
 -15   1  25     4435.58     5140.83    502.14 o 
 -13   1  25     5640.31     6682.27    275.09 o 
 -11   1  25     2713.32     3118.80    205.28 o 
  -9   1  25     2568.33     3018.11    244.76 o 
  -7   1  25     1128.35     1391.50    192.33 o 
  -5   1  25     3360.40     3828.33    465.02 o 
  -3   1  25     4535.94     5339.48    597.88 o 
  -1   1  25     2035.28     2666.42    484.56 o 
   1   1  25      682.66      734.46    201.25 o 
   3   1  25      677.17      837.90    184.31 o 
   5   1  25     1668.35     1947.78    375.14 o 
   7   1  25     2841.10     3745.68    549.37 o 
 -20   2  25     1822.59     1836.62    445.48 o 
 -18   2  25     2731.28     2565.87    357.56 o 
 -16   2  25     4010.16     3315.46    461.11 o 
 -14   2  25     4830.26     3948.78    345.85 o 
 -12   2  25     4569.90     3404.26    771.77 o 
 -10   2  25     4116.86     3744.45    467.69 o 
  -8   2  25     4424.77     4328.12    326.29 o 
  -6   2  25     5875.74     5684.37    455.25 o 
  -4   2  25     7171.77     6670.56    470.88 o 
  -2   2  25     7163.65     6273.45    455.25 o 
   0   2  25     3166.56     2867.88    250.74 o 
   2   2  25     5395.02     5151.99    707.29 o 
   4   2  25     2976.58     2765.70    625.23 o 
   6   2  25     2610.61     3200.41    425.94 o 
 -17   3  25     4506.89     3095.47    461.11 o 
 -15   3  25     5222.62     3348.90    339.97 o 
 -13   3  25     4466.10     3502.90    875.33 o 
 -11   3  25     3985.71     3119.04    719.02 o 
  -9   3  25     7114.30     6568.58    381.02 o 
  -7   3  25     8773.83     7825.84    423.35 o 
  -5   3  25     6524.26     5660.26    346.06 o 
  -3   3  25     9411.62     7757.38    421.18 o 
  -1   3  25    10992.15     9417.57    480.46 o 
   1   3  25     7897.50     7271.90    408.32 o 
 -10   4  25     2381.72     2754.93    418.12 o 
  -6   4  25     2822.58     2731.49    363.42 o 
  -4   4  25     3210.40     2786.19    371.23 o 
 -20   0  26     4787.24     6086.28    411.71 o 
 -18   0  26     5074.28     6570.78    432.43 o 
 -16   0  26    10330.57    14639.78    704.61 o 
 -14   0  26    14134.40    19635.61   1012.38 o 
 -12   0  26    11066.61    15544.85    780.13 o 
 -10   0  26    13859.63    17920.74   1101.97 o 
  -8   0  26    13931.51    17600.31   1086.34 o 
  -6   0  26    12345.17    15204.88    965.20 o 
  -4   0  26    16804.89    20312.26   1219.20 o 
  -2   0  26    19746.05    25443.07   1484.93 o 
   0   0  26    17733.23    22770.21   1348.16 o 
   2   0  26    14788.53    18147.39   1117.60 o 
   4   0  26    12876.09    16611.66   1047.27 o 
   6   0  26    11314.99    15423.72   1000.37 o 
 -19   1  26     1938.59     2357.93    287.25 o 
 -17   1  26     2066.15     2528.82    288.72 o 
 -15   1  26     4223.35     5005.34    364.30 o 
 -13   1  26     7030.02     8574.21    458.19 o 
 -11   1  26     2975.53     3413.25    218.04 o 
  -9   1  26     3818.20     4452.85    301.54 o 
  -7   1  26     4397.92     5122.55    445.48 o 
  -5   1  26     4342.50     5272.03    523.63 o 
  -3   1  26     4587.82     5358.27    781.54 o 
  -1   1  26     4688.77     5992.44    974.97 o 
   1   1  26     5126.20     5954.18   1199.67 o 
   3   1  26     2561.68     2935.78    451.34 o 
   5   1  26     2355.29     3019.72    521.68 o 
 -18   2  26     1778.30     1628.75    306.75 o 
 -16   2  26     2799.56     2562.38    357.56 o 
 -14   2  26     3403.57     3036.13    369.28 o 
 -12   2  26     4545.93     3571.71    799.13 o 
 -10   2  26     3378.38     3444.96    271.32 o 
  -8   2  26     6222.07     6396.50    375.89 o 
  -6   2  26     4815.97     4630.34    406.40 o 
  -4   2  26     6166.96     5778.79    724.88 o 
  -2   2  26     7466.77     7371.07   1115.65 o 
   0   2  26     5133.54     4504.65    336.06 o 
   2   2  26     4452.29     4351.80    697.53 o 
   4   2  26     4714.47     5400.45    547.08 o 
 -15   3  26        4.28       85.97    175.85 o 
 -13   3  26       26.28      -14.30    138.79 o 
 -11   3  26      151.33       61.27    137.22 o 
  -9   3  26      125.38      250.00    176.93 o 
  -7   3  26       18.80      -51.32    164.69 o 
  -5   3  26       55.71      -71.96    160.51 o 
  -3   3  26       11.85       67.99    169.00 o 
  -1   3  26        4.42       45.78    167.11 o 
 -19   1  27      649.11      783.43    225.21 o 
 -17   1  27     1843.67     2406.01    291.12 o 
 -15   1  27     1791.23     2382.49    282.65 o 
 -13   1  27      406.24      563.48    144.36 o 
 -11   1  27     1707.58     2289.56    238.05 o 
  -9   1  27     3482.48     4169.52    297.66 o 
  -7   1  27     3098.29     3788.58    289.01 o 
  -5   1  27     2220.42     2750.16    521.68 o 
  -3   1  27     1114.87     1562.42    212.01 o 
  -1   1  27     1375.48     2109.12    390.77 o 
   1   1  27     3572.30     4409.62    980.83 o 
   3   1  27     1742.26     2257.35    353.65 o 
 -18   2  27     1159.55      982.75    230.16 o 
 -16   2  27     2183.89     2221.98    266.80 o 
 -14   2  27     1984.15     1918.43    219.19 o 
 -12   2  27     1629.25     1638.69    400.54 o 
 -10   2  27     2980.60     3024.19    265.94 o 
  -8   2  27     2579.29     2967.67    270.37 o 
  -6   2  27     3008.84     3084.39    355.60 o 
  -4   2  27     1772.53     1791.62    230.77 o 
  -2   2  27     2819.87     2890.00    449.39 o 
   0   2  27     4149.49     4178.41    767.86 o 
   2   2  27     2430.82     2801.83    457.20 o 
 -15   3  27     4660.65     2977.67    336.06 o 
 -13   3  27     5127.92     4152.84   1014.05 o 
 -11   3  27     7213.24     7381.66    625.23 o 
  -9   3  27     7662.43     7399.30    424.49 o 
  -7   3  27     6967.29     6278.49    386.57 o 
  -5   3  27     7807.30     6451.11    393.91 o 
  -3   3  27     9640.36     7983.44    586.16 o 
 -20   0  28     4538.88     6162.45    601.79 o 
 -18   0  28     8061.65    11400.71    607.88 o 
 -16   0  28    10292.92    15376.67    741.91 o 
 -14   0  28     9180.76    12646.60    821.28 o 
 -12   0  28     8353.57    10390.59    734.65 o 
 -10   0  28    13550.01    16986.80   1070.71 o 
  -8   0  28    11348.05    15501.87   1000.37 o 
  -6   0  28    12349.98    15763.69   1016.00 o 
  -4   0  28    10451.88    13759.03    918.31 o 
  -2   0  28    12415.20    15966.89   1027.73 o 
   0   0  28    12513.66    16138.83   1035.54 o 
   2   0  28    10402.97    14435.07    961.30 o 
 -19   1  28      961.12     1124.61    168.25 o 
 -17   1  28     2201.42     2805.41    312.33 o 
 -15   1  28     2370.91     2844.81    375.14 o 
 -13   1  28     1953.10     2509.35    209.01 o 
 -11   1  28     2080.82     2736.57    263.61 o 
  -9   1  28     4213.26     4880.05    330.48 o 
  -7   1  28     3114.02     3860.41    349.74 o 
  -5   1  28     1930.32     2627.92    260.97 o 
  -3   1  28     4382.38     5216.32    939.80 o 
  -1   1  28     6093.51     7346.06   1682.27 o 
   1   1  28     2291.29     3028.23    732.69 o 
 -16   2  28     1615.27     1809.27    304.80 o 
 -14   2  28     2659.94     2645.84    293.08 o 
 -12   2  28     4080.00     4786.94    496.28 o 
 -10   2  28     3932.28     4316.10    317.64 o 
  -8   2  28     3882.58     3993.64    311.38 o 
  -6   2  28     3940.51     4484.10    386.86 o 
  -4   2  28     5336.95     5638.30   1023.82 o 
  -2   2  28     6883.98     7230.65   1014.05 o 
 -13   3  28       10.01      -31.19    146.15 o 
 -11   3  28        6.65      -46.89    285.26 o 
  -9   3  28       13.82       14.92    330.20 o 
  -7   3  28       91.16       85.97    238.37 o 
  -5   3  28       63.51      371.23    238.37 o 
 -17   1  29      624.55      815.74    188.10 o 
 -15   1  29      660.23      707.29    277.45 o 
 -13   1  29      916.48     1107.97    214.03 o 
 -11   1  29     1797.37     2059.96    247.03 o 
  -9   1  29      678.50      948.92    208.04 o 
  -7   1  29      713.87      934.08    205.55 o 
  -5   1  29     1317.97     1648.76    232.74 o 
  -3   1  29     2917.52     3832.91    804.99 o 
  -1   1  29     2618.69     3252.27    631.09 o 
 -16   2  29     1948.80     2141.42    336.06 o 
 -14   2  29     2100.02     2186.83    281.35 o 
 -12   2  29     2709.08     3305.92    453.29 o 
 -10   2  29     3573.28     3947.13    319.03 o 
  -8   2  29     3513.00     3866.08    312.57 o 
  -6   2  29     2382.47     2964.88    439.62 o 
  -4   2  29     3969.36     4110.93    533.40 o 
 -14   0  30     2930.23     3880.35    449.39 o 
 -12   0  30     4070.52     5521.59    519.72 o 
 -10   0  30     7123.56    10191.30    750.28 o 
  -8   0  30     4858.07     6811.13    593.97 o 
  -6   0  30     4637.86     6912.73    601.79 o 
  -4   0  30     6733.94     9569.97    734.65 o 
 -17   1  30     1010.88     1436.30    237.63 o 
 -13   1  30     1626.49     1997.31    253.81 o 
 -11   1  30     3019.32     3894.53    349.74 o 
  -9   1  30     3222.21     3983.69    322.39 o 
  -7   1  30     2004.61     2764.79    282.39 o 
  -5   1  30     2544.33     3107.28    433.76 o 
  -3   1  30     3296.43     3751.40    406.40 o 
 -14   2  30     1745.49     1957.76    390.77 o 
 -12   2  30     1197.38     1375.51    371.23 o 
 -10   2  30     1483.06     1794.72    257.17 o 
  -8   2  30     2486.31     2847.73    288.72 o 
  -6   2  30     1222.30     1348.16    300.89 o 
 -13   1  31      587.57      663.28    219.35 o 
 -11   1  31     1242.05     1682.88    250.29 o 
  -9   1  31     1138.22     1740.04    318.48 o 
  -7   1  31     1676.73     2318.68    355.60 o 
 -12   0  32     2013.43     2860.44    422.03 o 
 -10   0  32     2957.76     4278.94    496.28 o 
                                                 
